# Supplementary material for: Deep sampling and pooled amplicon sequencing reveals hidden genic variation in heterogeneous rye accessions
Source: BMC Genomics. 2020 Nov 30;21:845. doi: 10.1186/s12864-020-07240-3 (PMC7706248; doi:10.1186/s12864-020-07240-3)
Supplement: Supplementary file 1 — Additional file 1: Table S1. Sequencing coverage for each nucleotide position in the experiment. [file 12864_2020_7240_MOESM1_ESM.xlsx]

## Sheet: S1
Table S1: Sequencing coverage for each nucleotide position in the experiment
Target	Position	RyeA1rg_ps5_sort.bam	RyeA2rg_ps5_sort.bam	RyeA3rg_ps5_sort.bam	RyeA4rg_ps5_sort.bam	RyeA5rg_ps5_sort.bam	RyeA6rg_ps5_sort.bam	RyeA7rg_ps5_sort.bam	RyeA8rg_ps5_sort.bam	RyeA9rg_ps5_sort.bam	RyeA10rg_ps5_sort.bam	RyeA11rg_ps5_sort.bam	RyeA12rg_ps5_sort.bam	RyeB2rg_ps5_sort.bam	RyeB3rg_ps5_sort.bam	RyeB4rg_ps5_sort.bam	RyeB5rg_ps5_sort.bam	RyeB6rg_ps5_sort.bam	RyeB7rg_ps5_sort.bam	RyeB8rg_ps5_sort.bam	RyeB9rg_ps5_sort.bam	RyeB10rg_ps5_sort.bam	RyeB11rg_ps5_sort.bam	RyeB12rg_ps5_sort.bam	RyeC1rg_ps5_sort.bam	RyeC2rg_ps5_sort.bam	RyeC3rg_ps5_sort.bam	RyeC4rg_ps5_sort.bam	RyeC5rg_ps5_sort.bam	RyeC6rg_ps5_sort.bam	RyeC7rg_ps5_sort.bam	RyeC8rg_ps5_sort.bam	RyeC9rg_ps5_sort.bam	RyeC10rg_ps5_sort.bam	RyeC11rg_ps5_sort.bam	RyeC12rg_ps5_sort.bam	RyeD1rg_ps5_sort.bam	RyeD2rg_ps5_sort.bam	RyeD3rg_ps5_sort.bam	RyeD4rg_ps5_sort.bam	RyeD5rg_ps5_sort.bam	RyeD6rg_ps5_sort.bam	RyeD7rg_ps5_sort.bam	RyeD8rg_ps5_sort.bam	RyeD9rg_ps5_sort.bam	RyeD10rg_ps5_sort.bam	RyeD11rg_ps5_sort.bam	RyeD12rg_ps5_sort.bam	RyeE1rg_ps5_sort.bam
Alu	1	8000	8000	1490	8000	8000	8000	8000	2584	3145	8000	8000	8000	8000	8000	8000	8000	8000	8000	8000	8000	8000	8000	5370	6911	8000	8000	8000	4666	5286	8000	8000	8000	8000	8000	8000	8000	8000	8000	8000	8000	8000	8000	8000	8000	8000	8000	8000	8000
Alu	2	8001	8001	1595	8001	8001	8001	8001	2758	3340	8001	8001	8001	8001	8001	8001	8001	8001	8001	8001	8001	8001	8001	5679	7400	8001	8001	8001	4982	5638	8001	8001	8001	8001	8001	8001	8001	8001	8001	8001	8001	8001	8001	8001	8001	8001	8001	8001	8001
Alu	3	8002	8002	1623	8002	8002	8002	8002	2794	3398	8002	8002	8002	8002	8002	8002	8002	8002	8002	8002	8002	8002	8002	5771	7518	8002	8002	8002	5073	5729	8002	8002	8002	8002	8002	8002	8002	8002	8002	8002	8002	8002	8002	8002	8002	8002	8002	8002	8002
Alu	4	7992	7991	1652	7985	7985	7978	7995	2824	3442	7991	7986	7991	7996	7991	7985	7996	7987	7987	7987	7990	7993	7997	5845	7595	7992	7988	7991	5149	5785	7982	7986	7995	7992	7992	7988	7989	7990	7986	7986	7979	7989	7986	7988	7990	7993	7984	7990	7991
Alu	5	7980	7977	1664	7974	7984	7980	7978	2827	3445	7984	7982	7981	7981	7985	7973	7980	7976	7983	7982	7987	7975	7984	5856	7619	7981	7975	7976	5168	5808	7983	7983	7985	7985	7982	7984	7985	7972	7973	7977	7983	7970	7982	7987	7982	7984	7991	7987	7980
Alu	6	7999	8001	1671	7995	7999	7991	8001	2834	3451	8003	8000	7999	7998	7997	7998	8000	7996	7993	8001	8000	8000	8003	5884	7642	7999	8000	7999	5189	5837	7999	7995	7997	8001	7998	7997	7997	7999	7999	8003	8001	8002	7998	7995	8000	8000	7999	8002	8001
Alu	7	7999	7999	1672	7996	7994	8001	7990	2835	3452	7996	7999	7996	7994	7993	7994	8000	7996	7994	7999	8002	7995	7996	5892	7645	7994	7992	7993	5184	5834	7998	7998	8001	7995	7995	7998	7999	7999	8000	8000	7997	7995	7995	7996	7996	8001	7996	7999	8000
Alu	8	8003	7999	1675	7998	8002	7998	7998	2834	3456	8004	8004	8003	7999	7999	7997	8000	8000	7996	8003	7999	8000	8001	5900	7651	7998	7994	7993	5198	5839	7994	7999	8003	8001	7999	8001	8001	7998	8005	8004	7999	8000	8001	7996	8001	7999	7999	8004	8003
Alu	9	8008	7998	1677	7998	8002	8002	8004	2843	3458	7998	7995	8001	8004	8001	8003	8003	8001	8001	8002	8003	8000	8004	5899	7658	8003	8000	7995	5200	5846	8002	7996	8004	8003	8003	8007	8001	8007	8005	8003	8003	8002	8001	8004	8007	8004	8005	8003	8007
Alu	10	7995	7987	1673	7987	7983	7981	7981	2838	3456	7991	7990	7991	7984	7983	7990	7983	7981	7989	7994	7997	7994	7992	5893	7642	7994	7974	7981	5189	5839	7984	7980	7992	7996	7989	7992	7997	7982	7987	7987	7983	7981	7996	7983	7994	7988	7987	7995	7994
Alu	11	8010	8010	1680	8010	8009	8010	8010	2845	3463	8010	8010	8010	8009	8010	8010	8010	8010	8010	8010	8010	8010	8009	5913	7659	8010	8010	8010	5208	5857	8009	8009	8010	8009	8010	8010	8010	8010	8010	8010	8010	8010	8010	8010	8010	8010	8010	8010	8010
Alu	12	8001	8005	1679	7999	8001	7998	8003	2844	3460	7999	8005	8008	7999	8005	8005	8004	8003	8006	8003	8005	8007	8002	5910	7656	8007	8006	8004	5196	5852	8003	8000	8008	8004	8004	8006	8004	8007	8004	8004	8003	8000	8007	8001	8001	8006	8002	8002	8008
Alu	13	8012	8012	1681	8011	8010	8012	8012	2848	3464	8012	8012	8011	8011	8011	8012	8012	8012	8012	8012	8012	8012	8011	5915	7659	8011	8012	8012	5210	5862	8010	8011	8012	8011	8011	8011	8011	8012	8011	8011	8011	8012	8012	8012	8012	8012	8012	8012	8011
Alu	14	8013	8013	1682	8012	8010	8013	8013	2848	3464	8013	8013	8011	8012	8012	8013	8013	8013	8013	8013	8013	8013	8012	5917	7659	8012	8012	8012	5212	5862	8010	8012	8013	8012	8012	8012	8012	8013	8012	8012	8012	8013	8013	8013	8013	8013	8013	8012	8012
Alu	15	8013	8014	1682	8013	8011	8014	8014	2848	3463	8013	8014	8011	8013	8011	8014	8014	8014	8012	8014	8012	8013	8013	5918	7660	8013	8011	8010	5212	5862	8010	8011	8014	8012	8011	8013	8012	8013	8013	8013	8013	8012	8014	8013	8014	8014	8014	8013	8011
Alu	16	8013	8015	1682	8014	8012	8015	8014	2848	3465	8014	8015	8013	8014	8013	8014	8015	8015	8015	8015	8015	8015	8014	5918	7663	8014	8013	8012	5213	5862	8011	8012	8015	8013	8013	8013	8012	8015	8013	8014	8014	8015	8015	8015	8014	8015	8014	8014	8012
Alu	17	8013	8015	1682	8014	8012	8015	8015	2848	3465	8015	8016	8013	8015	8013	8014	8015	8016	8016	8016	8014	8016	8014	5918	7663	8015	8013	8012	5213	5863	8011	8013	8015	8013	8013	8014	8012	8016	8014	8014	8014	8015	8016	8015	8015	8016	8014	8014	8012
Alu	18	8013	8015	1682	8014	8011	8015	8014	2848	3465	8015	8016	8014	8015	8013	8014	8015	8017	8016	8017	8015	8016	8013	5918	7664	8016	8014	8012	5213	5863	8011	8013	8015	8013	8012	8014	8012	8016	8015	8015	8014	8014	8016	8016	8016	8017	8015	8014	8013
Alu	19	8013	8015	1682	8015	8012	8015	8015	2849	3465	8015	8016	8014	8016	8013	8014	8015	8018	8016	8018	8016	8016	8014	5918	7664	8017	8014	8012	5213	5863	8011	8014	8015	8013	8013	8014	8013	8017	8016	8015	8014	8016	8017	8017	8016	8017	8016	8015	8013
Alu	20	8013	8015	1682	8014	8012	8014	8016	2849	3465	8016	8018	8015	8017	8014	8014	8015	8019	8016	8019	8017	8018	8016	5918	7665	8017	8015	8013	5213	5863	8012	8014	8015	8014	8014	8014	8013	8018	8017	8015	8014	8016	8018	8018	8017	8017	8017	8015	8013
Alu	21	8014	8011	1682	8012	8011	8009	8016	2847	3460	8016	8002	8013	8016	8013	8014	8010	8020	8013	8018	8015	8013	8014	5918	7660	8018	8016	8012	5212	5862	8010	8014	8012	8012	8013	8012	8013	8019	8012	8014	8009	8012	8019	8017	8017	8015	8016	8013	8013
Alu	22	8014	8014	1682	8015	8011	8012	8014	2847	3462	8017	8007	8013	8018	8015	8016	8011	8021	8016	8020	8019	8017	8018	5918	7662	8018	8017	8013	5212	5862	8003	8016	8015	8016	8014	8014	8013	8020	8015	8014	8010	8016	8018	8020	8019	8016	8016	8017	8014
Alu	23	8014	8013	1682	8014	8011	8012	8009	2847	3462	8018	8008	8014	8019	8016	8017	8012	8022	8013	8021	8019	8018	8018	5918	7664	8019	8018	8008	5212	5864	8001	8015	8015	8016	8015	8015	8013	8020	8012	8014	8008	8016	8018	8021	8018	8015	8017	8018	8015
Alu	24	8014	8012	1682	8014	8010	8012	8010	2845	3462	8017	8008	8015	8018	8017	8017	8012	8023	8014	8022	8020	8017	8019	5918	7664	8019	8017	8008	5212	5862	8001	8015	8015	8015	8014	8014	8014	8020	8012	8013	8008	8016	8017	8022	8018	8015	8017	8019	8015
Alu	25	8015	8013	1682	8015	8010	8014	8011	2848	3462	8019	8009	8016	8019	8018	8019	8013	8024	8014	8023	8021	8019	8020	5923	7668	8020	8018	8009	5217	5865	8002	8015	8015	8017	8016	8016	8015	8021	8014	8015	8009	8017	8019	8023	8020	8017	8018	8020	8016
Alu	26	8016	8014	1683	8016	8013	8012	8011	2851	3464	8018	8009	8016	8020	8015	8020	8013	8025	8013	8022	8017	8020	8021	5934	7675	8020	8020	8009	5225	5874	8002	8016	8017	8018	8017	8017	8015	8022	8015	8016	8009	8018	8019	8019	8021	8018	8019	8014	8017
Alu	27	8017	8016	1684	8017	8015	8015	8013	2851	3466	8021	8010	8018	8021	8020	8021	8016	8026	8016	8024	8023	8021	8022	5936	7678	8022	8021	8010	5225	5877	8004	8017	8018	8019	8017	8018	8017	8025	8016	8017	8009	8019	8021	8023	8022	8019	8020	8022	8018
Alu	28	8018	8017	1684	8018	8016	8016	8014	2852	3467	8022	8011	8019	8022	8021	8022	8017	8027	8017	8025	8024	8022	8023	5937	7680	8023	8021	8011	5225	5878	8004	8018	8019	8020	8018	8019	8018	8026	8017	8018	8010	8019	8022	8023	8023	8020	8021	8023	8019
Alu	29	8019	8018	1684	8018	8017	8017	8015	2852	3467	8023	8012	8018	8023	8021	8023	8018	8028	8018	8026	8025	8023	8024	5937	7680	8024	8022	8012	5227	5878	8004	8019	8020	8021	8019	8020	8018	8027	8018	8019	8011	8020	8023	8024	8024	8021	8022	8024	8020
Alu	30	8016	8018	1684	8018	8017	8015	8013	2851	3468	8022	8011	8016	8022	8019	8023	8014	8029	8017	8024	8025	8021	8024	5938	7679	8020	8022	8010	5223	5879	8001	8015	8018	8021	8019	8018	8019	8024	8017	8016	8009	8017	8020	8023	8021	8018	8019	8023	8020
Alu	31	8014	8015	1683	8017	8017	8015	8013	2849	3468	8015	8008	8017	8021	8020	8022	8016	8030	8016	8025	8025	8020	8021	5935	7678	8020	8022	8009	5220	5878	7998	8013	8016	8019	8019	8019	8018	8025	8015	8015	8008	8018	8016	8024	8024	8016	8019	8022	8019
Alu	32	8014	8015	1683	8016	8017	8016	8013	2849	3468	8015	8009	8016	8022	8020	8022	8017	8031	8017	8026	8026	8021	8021	5935	7676	8019	8022	8009	5220	5878	7998	8014	8017	8018	8020	8018	8018	8026	8015	8016	8008	8017	8017	8022	8023	8016	8020	8022	8020
Alu	33	8015	8016	1683	8016	8018	8017	8013	2850	3468	8016	8010	8016	8023	8021	8022	8018	8032	8018	8027	8027	8022	8022	5936	7676	8019	8023	8009	5222	5879	7997	8015	8018	8019	8021	8018	8019	8026	8015	8017	8009	8017	8018	8023	8024	8017	8021	8023	8021
Alu	34	8016	8017	1683	8017	8019	8018	8013	2852	3468	8017	8011	8016	8023	8020	8022	8018	8033	8018	8028	8028	8023	8023	5937	7676	8020	8023	8010	5223	5879	8000	8016	8019	8020	8022	8018	8020	8027	8016	8018	8010	8018	8019	8023	8025	8018	8022	8024	8022
Alu	35	8016	8017	1683	8017	8019	8018	8013	2852	3468	8018	8011	8015	8024	8020	8022	8018	8033	8018	8028	8029	8022	8024	5937	7676	8021	8024	8011	5223	5877	8000	8016	8020	8020	8022	8018	8018	8028	8016	8018	8010	8019	8019	8021	8025	8018	8023	8023	8022
Alu	36	8017	8017	1683	8018	8020	8019	8015	2852	3468	8019	8012	8016	8025	8022	8022	8019	8034	8019	8028	8030	8023	8023	5939	7677	8021	8025	8012	5223	5878	8000	8017	8021	8021	8023	8019	8019	8029	8017	8018	8011	8019	8019	8022	8026	8019	8023	8023	8023
Alu	37	8018	8019	1683	8018	8021	8019	8015	2853	3468	8020	8013	8017	8026	8020	8023	8019	8034	8019	8029	8031	8024	8025	5939	7677	8021	8025	8012	5222	5879	8001	8018	8021	8021	8024	8019	8020	8030	8018	8017	8012	8020	8021	8023	8027	8020	8024	8024	8023
Alu	38	8019	8019	1682	8017	8022	8019	8016	2853	3468	8021	8014	8016	8026	8022	8023	8020	8035	8019	8030	8031	8025	8025	5939	7676	8021	8027	8011	5223	5879	8002	8019	8023	8022	8023	8018	8020	8031	8019	8019	8013	8020	8021	8023	8027	8020	8025	8025	8023
Alu	39	8019	8019	1682	8018	8023	8019	8015	2853	3467	8021	8013	8016	8026	8022	8023	8019	8034	8019	8030	8032	8025	8026	5940	7676	8021	8027	8012	5223	5879	8003	8020	8023	8021	8023	8018	8020	8031	8020	8019	8012	8020	8022	8023	8028	8019	8026	8025	8023
Alu	40	8020	8020	1683	8020	8024	8019	8017	2853	3467	8022	8016	8017	8027	8021	8022	8019	8035	8020	8031	8033	8026	8027	5940	7676	8022	8027	8011	5224	5880	8004	8021	8024	8023	8023	8019	8019	8032	8021	8019	8012	8022	8023	8023	8029	8021	8027	8026	8024
Alu	41	8019	8020	1683	8020	8024	8018	8017	2853	3467	8021	8017	8016	8027	8021	8023	8017	8033	8019	8030	8033	8027	8028	5940	7675	8023	8026	8011	5224	5879	8003	8021	8023	8023	8020	8019	8019	8031	8022	8020	8012	8020	8024	8024	8030	8022	8026	8026	8023
Alu	42	8020	8021	1683	8020	8025	8020	8019	2853	3467	8021	8018	8016	8028	8020	8024	8016	8034	8020	8029	8033	8028	8028	5942	7676	8022	8025	8013	5224	5879	8004	8021	8025	8024	8023	8019	8020	8031	8023	8021	8011	8022	8025	8024	8031	8023	8027	8027	8023
Alu	43	8019	8021	1683	8020	8026	8020	8019	2853	3467	8020	8019	8017	8028	8021	8023	8017	8035	8020	8030	8034	8028	8029	5941	7677	8023	8026	8012	5223	5879	8004	8022	8025	8025	8024	8019	8019	8031	8024	8021	8011	8021	8026	8024	8032	8023	8027	8027	8024
Alu	44	8015	8017	1682	8017	8024	8016	8018	2852	3466	8017	8017	8017	8026	8020	8022	8013	8034	8017	8026	8033	8028	8026	5941	7672	8021	8025	8010	5223	5878	8003	8022	8023	8017	8022	8016	8017	8030	8024	8019	8010	8019	8025	8022	8031	8019	8025	8026	8022
Alu	45	8016	8018	1682	8017	8023	8015	8019	2853	3466	8016	8017	8018	8023	8016	8022	8010	8033	8011	8027	8031	8028	8027	5942	7670	8018	8025	8011	5223	5880	8003	8023	8023	8018	8021	8017	8017	8029	8025	8019	8011	8021	8025	8023	8030	8016	8026	8025	8022
Alu	46	8016	8018	1682	8016	8025	8015	8020	2853	3466	8018	8018	8020	8025	8016	8022	8012	8033	8013	8028	8033	8028	8028	5941	7672	8020	8026	8011	5223	5880	8005	8024	8024	8018	8021	8017	8017	8028	8025	8020	8011	8022	8026	8023	8031	8019	8026	8028	8022
Alu	47	8016	8019	1682	8014	8024	8015	8020	2853	3466	8017	8018	8020	8026	8015	8022	8012	8031	8011	8028	8033	8027	8027	5941	7671	8016	8026	8010	5223	5880	8004	8023	8024	8017	8020	8017	8016	8028	8024	8021	8010	8023	8026	8023	8032	8020	8027	8027	8020
Alu	48	8016	8019	1682	8016	8025	8015	8021	2853	3466	8017	8019	8020	8027	8016	8022	8012	8030	8013	8030	8033	8029	8028	5942	7671	8020	8026	8011	5221	5880	8005	8023	8026	8019	8021	8017	8018	8029	8026	8022	8012	8024	8026	8023	8032	8019	8027	8028	8023
Alu	49	8016	8020	1682	8016	8023	8013	8021	2853	3464	8016	8020	8020	8028	8017	8022	8012	8029	8012	8029	8034	8029	8027	5941	7669	8020	8026	8010	5221	5879	8005	8024	8025	8017	8019	8016	8018	8029	8025	8022	8011	8025	8026	8018	8029	8018	8028	8027	8023
Alu	50	8017	8020	1682	8017	8023	8014	8022	2853	3464	8017	8021	8022	8029	8018	8024	8013	8031	8013	8029	8035	8030	8028	5941	7669	8021	8027	8010	5222	5879	8006	8025	8026	8018	8022	8018	8019	8031	8027	8023	8012	8025	8027	8019	8031	8019	8028	8028	8024
Alu	51	8017	8021	1681	8017	8021	8014	8022	2853	3464	8016	8022	8022	8029	8017	8025	8013	8030	8012	8029	8035	8030	8027	5941	7669	8022	8026	8009	5222	5878	8006	8025	8027	8017	8022	8018	8019	8031	8028	8023	8012	8025	8027	8019	8031	8020	8028	8029	8024
Alu	52	8017	8021	1681	8017	8021	8014	8023	2853	3464	8017	8022	8022	8030	8019	8025	8013	8030	8012	8029	8035	8030	8028	5940	7670	8022	8026	8010	5222	5879	8007	8026	8028	8017	8022	8018	8019	8030	8028	8024	8012	8025	8028	8020	8030	8020	8029	8030	8025
Alu	53	8016	8019	1681	8017	8022	8013	8022	2853	3464	8017	8021	8022	8031	8017	8025	8013	8029	8012	8028	8035	8030	8027	5939	7669	8022	8027	8010	5222	5879	8007	8026	8028	8016	8022	8018	8016	8030	8027	8024	8012	8025	8028	8018	8030	8021	8030	8028	8025
Alu	54	8016	8019	1680	8017	8023	8012	8023	2853	3464	8018	8021	8021	8030	8017	8023	8013	8029	8012	8029	8036	8030	8027	5941	7668	8021	8027	8010	5222	5879	8007	8027	8028	8016	8022	8018	8017	8031	8027	8025	8014	8025	8028	8017	8031	8021	8031	8028	8026
Alu	55	8015	8019	1680	8018	8023	8012	8019	2853	3464	8018	8020	8022	8030	8017	8020	8013	8027	8012	8027	8036	8031	8027	5940	7668	8021	8027	8010	5222	5880	8005	8028	8028	8016	8022	8018	8016	8029	8027	8025	8014	8025	8029	8017	8031	8022	8031	8027	8026
Alu	56	8016	8019	1680	8018	8024	8012	8019	2853	3464	8019	8021	8022	8031	8017	8021	8013	8028	8013	8028	8037	8032	8027	5940	7669	8021	8027	8010	5223	5880	8005	8029	8029	8017	8023	8017	8017	8030	8026	8026	8014	8025	8030	8018	8030	8023	8030	8029	8027
Alu	57	8016	8020	1680	8018	8024	8012	8020	2853	3465	8019	8021	8022	8031	8017	8021	8013	8028	8013	8028	8036	8032	8027	5940	7670	8021	8027	8010	5223	5880	8005	8029	8029	8017	8023	8017	8016	8029	8026	8026	8014	8025	8029	8018	8031	8022	8030	8029	8028
Alu	58	8016	8020	1680	8019	8024	8011	8021	2853	3465	8018	8021	8021	8032	8018	8022	8013	8028	8013	8027	8036	8033	8028	5940	7671	8022	8028	8010	5223	5880	8006	8029	8029	8016	8024	8015	8016	8030	8026	8027	8015	8025	8028	8019	8031	8022	8031	8029	8029
Alu	59	8016	8020	1680	8018	8025	8012	8022	2853	3465	8019	8020	8017	8029	8019	8021	8013	8028	8012	8026	8035	8032	8028	5943	7669	8020	8028	8011	5218	5878	8006	8029	8028	8017	8023	8016	8016	8030	8026	8027	8015	8025	8028	8018	8031	8023	8025	8028	8028
Alu	60	8017	8021	1680	8020	8025	8012	8022	2853	3465	8019	8021	8021	8033	8019	8023	8015	8029	8013	8027	8037	8033	8029	5944	7671	8023	8029	8012	5222	5880	8008	8030	8029	8017	8025	8016	8017	8032	8029	8029	8016	8025	8028	8019	8032	8025	8032	8031	8029
Alu	61	8017	8020	1680	8020	8025	8012	8022	2853	3465	8019	8020	8021	8031	8019	8023	8015	8030	8013	8028	8038	8032	8029	5943	7670	8023	8029	8012	5222	5880	8008	8031	8030	8017	8025	8015	8017	8031	8030	8029	8016	8025	8028	8020	8032	8025	8033	8031	8029
Alu	62	8016	8018	1679	8020	8025	8012	8022	2853	3464	8020	8020	8021	8032	8014	8023	8015	8028	8014	8027	8035	8030	8029	5941	7670	8023	8029	8008	5221	5880	8008	8031	8030	8015	8024	8016	8016	8029	8029	8028	8016	8025	8027	8018	8031	8025	8033	8028	8029
Alu	63	8017	8019	1679	8019	8025	8012	8022	2852	3464	8021	8020	8019	8032	8017	8023	8015	8027	8013	8028	8031	8029	8030	5942	7670	8022	8030	8010	5220	5880	8008	8029	8029	8018	8024	8016	8016	8027	8028	8026	8017	8023	8027	8020	8032	8026	8034	8028	8029
Alu	64	8017	8020	1679	8019	8025	8011	8022	2854	3464	8020	8020	8021	8031	8016	8021	8013	8029	8013	8028	8033	8032	8030	5942	7671	8022	8031	8011	5221	5881	8007	8032	8032	8018	8023	8017	8014	8028	8030	8028	8017	8024	8028	8020	8033	8027	8034	8028	8031
Alu	65	8018	8020	1679	8019	8025	8010	8021	2854	3463	8017	8019	8021	8029	8016	8021	8011	8028	8012	8027	8033	8031	8030	5942	7671	8020	8030	8011	5220	5881	8007	8032	8030	8016	8023	8017	8014	8027	8028	8027	8016	8023	8027	8019	8030	8027	8033	8028	8029
Alu	66	8019	8020	1679	8020	8026	8008	8021	2854	3463	8019	8020	8022	8031	8018	8021	8012	8028	8013	8027	8033	8031	8031	5943	7672	8020	8030	8011	5220	5881	8007	8033	8031	8016	8023	8017	8015	8028	8029	8029	8015	8023	8027	8019	8031	8025	8034	8028	8030
Alu	67	8019	8019	1679	8019	8026	8007	8018	2854	3463	8018	8018	8020	8029	8018	8022	8009	8025	8010	8025	8030	8031	8030	5943	7670	8018	8029	8011	5220	5879	8007	8030	8029	8014	8023	8016	8016	8026	8027	8027	8015	8021	8028	8020	8029	8023	8034	8026	8029
Alu	68	8018	8020	1679	8018	8025	8007	8019	2854	3463	8016	8016	8020	8028	8019	8022	8007	8026	8009	8026	8030	8030	8028	5943	7668	8017	8028	8012	5219	5879	8006	8031	8029	8015	8022	8016	8014	8024	8028	8028	8015	8020	8027	8019	8029	8023	8034	8026	8028
Alu	69	8017	8020	1679	8019	8021	8005	8019	2852	3463	8013	8015	8020	8027	8019	8023	8006	8021	8008	8025	8027	8029	8028	5943	7668	8016	8026	8012	5217	5877	8006	8031	8027	8015	8020	8015	8015	8025	8028	8027	8015	8019	8028	8017	8028	8023	8034	8024	8026
Alu	70	8017	8021	1679	8019	8022	8008	8019	2852	3463	8016	8019	8021	8029	8019	8023	8007	8020	8010	8026	8026	8029	8030	5943	7668	8017	8026	8012	5218	5878	8006	8034	8028	8015	8021	8014	8018	8027	8028	8027	8015	8020	8028	8017	8028	8023	8035	8025	8026
Alu	71	8018	8019	1679	8019	8022	8008	8017	2852	3463	8014	8018	8021	8028	8019	8022	8007	8018	8010	8026	8026	8029	8030	5943	7668	8007	8026	8012	5218	5878	8006	8035	8026	8016	8019	8014	8017	8026	8024	8026	8014	8019	8027	8015	8028	8023	8035	8022	8023
Alu	72	8019	8019	1679	8019	8023	8008	8017	2852	3463	8015	8017	8022	8027	8020	8022	8006	8018	8009	8026	8026	8029	8031	5943	7667	7595	8026	8012	5218	5878	8007	8036	8027	8016	8020	8014	8017	8025	8025	8027	8015	8019	8027	8015	8029	8023	8035	8022	8024
Alu	73	8019	8018	1679	8020	8023	8008	8017	2852	3463	8014	8016	8022	8025	8018	8023	8001	8012	8006	8025	8026	8027	8030	5941	7665	7591	8026	8010	5218	5877	8007	8035	8026	8015	8021	8014	8016	8024	8023	8025	8013	8019	8027	8013	8025	8022	8036	8019	8024
Alu	74	8019	8018	1679	8020	8024	8007	8017	2852	3463	8014	8018	8022	8026	8018	8023	8001	8013	8004	8025	8025	8026	8030	5942	7664	7600	8026	8009	5218	5878	8007	8036	8026	8015	8020	8015	8014	8025	8024	8026	8014	8019	8027	8013	8025	8022	8037	8018	8025
Alu	75	8021	8018	1679	8020	8025	8008	8017	2852	3463	8014	8019	8023	8026	8019	8023	8001	8014	8007	8025	8026	8029	8030	5941	7665	8013	8026	8010	5218	5878	8006	8036	8026	8016	8022	8015	8014	8026	8025	8027	8014	8020	8028	8013	8024	8023	8038	8019	8026
Alu	76	8021	8015	1679	8020	8026	8005	8016	2851	3463	8012	8015	8023	8025	8018	8024	8001	8006	8007	8024	8025	8027	8029	5942	7665	8011	8026	8009	5218	5876	8005	8036	8025	8016	8020	8013	8015	8025	8024	8027	8012	8021	8028	8013	8024	8022	8037	8016	8024
Alu	77	8022	8016	1679	8021	8027	8006	8016	2851	3463	8013	8015	8024	8026	8018	8024	8001	8007	8007	8024	8026	8027	8028	5943	7667	8010	8025	8010	5218	5878	8006	8037	8025	8016	8022	8013	8017	8026	8024	8028	8013	8021	8029	8014	8025	8023	8038	8016	8024
Alu	78	8021	8015	1679	8021	8027	8006	8015	2851	3463	8012	8014	8021	8025	8017	8024	8000	8003	8008	8025	8023	8028	8028	5943	7666	8009	8025	8010	5218	5878	8006	8037	8025	8016	8022	8013	8016	8025	8025	8028	8013	8022	8029	8015	8025	8022	8038	8012	8024
Alu	79	8021	8015	1678	8021	8028	8007	8013	2851	3463	8008	8015	8019	8024	8016	8023	7998	8001	8008	8025	8022	8029	8029	5943	7665	8008	8025	8010	5218	5877	8005	8038	8025	8017	8022	8013	8014	8025	8025	8028	8014	8021	8027	8014	8025	8021	8038	8010	8023
Alu	80	8021	8015	1678	8021	8028	8004	8013	2851	3463	8005	8013	8015	8022	8017	8019	7994	7992	8006	8025	8020	8028	8030	5942	7664	8007	8025	8010	5218	5874	8005	8038	8025	8014	8020	8013	8011	8024	8026	8029	8014	8021	8028	8013	8024	8021	8038	8009	8022
Alu	81	8020	8014	1678	8022	8027	8002	8013	2851	3464	7999	8010	8015	8018	8016	8017	7988	7982	8005	8025	8014	8029	8025	5940	7662	7997	8022	8011	5217	5875	8004	8039	8024	8012	8019	8010	8011	8017	8025	8029	8014	8019	8026	8011	8019	8021	8037	7998	8020
Alu	82	8017	8015	1676	8022	8028	8003	8013	2850	3464	8002	8012	8016	8018	8015	8020	7988	7985	8006	8025	8015	8028	8027	5940	7662	7998	8024	8011	5214	5874	8005	8039	8023	8012	8018	8010	8012	8018	8026	8030	8015	8021	8028	8011	8019	8021	8038	8000	8023
Alu	83	8016	8015	1676	8021	8024	8004	8012	2849	3463	8002	8012	8014	8014	8015	8017	7985	7984	8006	8024	8012	8026	8026	5939	7659	7998	8023	8010	5214	5874	8005	8036	8023	8012	8014	8010	8012	8017	8024	8028	8015	8019	8026	8010	8018	8020	8038	8000	8022
Alu	84	8018	8014	1676	8020	8024	8003	8010	2849	3462	8003	8011	8013	8013	8012	8017	7982	7984	8004	8024	8012	8026	8024	5939	7657	7996	8021	8008	5213	5872	8002	8030	8020	8009	8014	8006	8009	8014	8022	8027	8012	8018	8024	8007	8016	8018	8036	7998	8022
Alu	85	8016	8014	1674	8019	8023	8003	8011	2849	3462	8000	8008	8011	8011	8011	8016	7981	7981	8001	8025	8011	8025	8022	5940	7656	7995	8021	8008	5210	5870	8003	8030	8020	8007	8015	8007	8009	8013	8021	8027	8011	8016	8024	8007	8015	8018	8037	7998	8022
Alu	86	8017	8013	1674	8019	8022	8004	8010	2847	3462	8000	8008	8011	8010	8012	8015	7982	7982	8002	8024	8010	8023	8022	5939	7655	7994	8021	8008	5209	5870	8002	8031	8019	8008	8015	8007	8008	8013	8021	8027	8010	8017	8024	8007	8014	8018	8037	7998	8023
Alu	87	8012	8012	1673	8016	8021	8004	8011	2847	3462	7997	8008	8009	8008	8012	8014	7979	7976	7999	8024	8009	8024	8020	5938	7654	7992	8020	8006	5205	5869	7999	8031	8016	8006	8014	8007	8004	8009	8021	8026	8010	8014	8022	8004	8013	8015	8036	7994	8022
Alu	88	8012	8012	1673	8016	8021	8004	8011	2847	3461	8000	8009	8010	8007	8013	8014	7980	7976	7998	8024	8010	8025	8019	5938	7654	7993	8020	8006	5206	5869	7997	8032	8015	8006	8014	8007	8005	8008	8022	8027	8010	8013	8022	8005	8014	8016	8036	7998	8023
Alu	89	8012	8011	1673	8016	8021	8004	8010	2846	3462	8000	8008	8008	8006	8013	8014	7980	7976	7997	8022	8011	8023	8017	5938	7654	7994	8020	8006	5206	5868	7998	8031	8015	8003	8013	8006	8003	8007	8021	8028	8008	8013	8021	8003	8015	8016	8037	7999	8022
Alu	90	8013	8011	1673	8015	8016	7999	8008	2845	3461	7998	8005	8005	8004	8010	8011	7977	7971	7997	8020	8009	8021	8016	5937	7652	7993	8016	8006	5205	5867	7993	8030	8012	8002	8012	8005	8001	8006	8020	8028	8006	8012	8020	8003	8015	8017	8035	7999	8021
Alu	91	8012	8012	1673	8013	8013	7999	8007	2844	3461	7997	8004	8003	8002	8010	8010	7975	7969	7996	8020	8007	8019	8014	5934	7651	7991	8017	8004	5204	5865	7992	8031	8010	8001	8011	8004	8000	8006	8020	8029	8006	8011	8018	8003	8013	8017	8035	8000	8022
Alu	92	8012	8012	1673	8013	8014	7999	8008	2844	3461	7995	8005	8003	8000	8010	8008	7973	7968	7995	8020	8008	8018	8014	5935	7651	7989	8017	8004	5204	5865	7991	8033	8010	8002	8009	8004	7999	8006	8020	8028	8007	8011	8018	8003	8013	8018	8034	8000	8022
Alu	93	8011	8012	1673	8011	8014	7999	8008	2844	3461	7996	8005	8004	8000	8010	8008	7972	7967	7995	8019	8009	8018	8014	5935	7649	7991	8018	8004	5204	5865	7991	8034	8009	8001	8010	8004	7998	8004	8021	8029	8008	8009	8017	8003	8013	8016	8035	7999	8023
Alu	94	8011	8012	1673	8012	8014	7999	8008	2843	3461	7995	8005	8003	7999	8010	8007	7971	7967	7994	8019	8010	8017	8014	5935	7650	7991	8016	8004	5204	5865	7989	8035	8009	8002	8010	8005	7998	8002	8020	8028	8008	8010	8017	8004	8013	8014	8036	7998	8023
Alu	95	8010	8011	1674	8008	8013	7995	8008	2844	3461	7996	8006	8003	7999	8010	8003	7971	7968	7992	8019	8010	8015	8012	5935	7648	7988	8016	8001	5205	5863	7988	8034	8009	8003	8009	8004	7999	7999	8020	8028	8008	8007	8018	8002	8011	8014	8036	7998	8021
Alu	96	8010	8012	1674	8006	8012	7995	8005	2844	3461	7996	8005	8002	7999	8008	8000	7970	7968	7992	8017	8011	8015	8012	5936	7648	7988	8015	8000	5204	5863	7988	8034	8010	8004	8009	8002	7999	7997	8021	8028	8008	8005	8016	8003	8010	8013	8037	7999	8022
Alu	97	8010	8012	1675	8009	8012	7994	8005	2844	3461	7996	8006	8001	7998	8010	8002	7966	7969	7992	8017	8011	8016	8014	5935	7648	7988	8017	8002	5205	5863	7987	8036	8009	8005	8009	8004	7999	7996	8020	8027	8008	8007	8017	8003	8011	8014	8036	8000	8022
Alu	98	8011	8013	1675	8008	8012	7994	8005	2845	3461	7996	8006	8000	7998	8009	8002	7966	7970	7991	8016	8010	8017	8013	5935	7649	7987	8018	8002	5205	5862	7985	8036	8009	8005	8009	8004	7999	7998	8020	8027	8007	8007	8017	8002	8011	8014	8036	8000	8022
Alu	99	8011	8013	1675	8002	8009	7992	8001	2843	3461	7992	8003	8000	7997	8008	8001	7961	7961	7988	8013	8007	8013	8010	5935	7648	7987	8016	7999	5203	5859	7984	8037	8007	8003	8007	8002	7996	7994	8020	8027	8003	8006	8015	8001	8008	8010	8034	8000	8020
Alu	100	8007	8009	1674	8001	8005	7990	8001	2843	3460	7990	8000	7999	7992	8005	7997	7957	7956	7981	8011	8006	8009	8007	5931	7644	7985	8015	7995	5200	5856	7983	8036	8004	7999	8004	8001	7991	7993	8013	8025	8002	8004	8013	7997	8008	8005	8030	7995	8017
Alu	101	8005	8004	1672	8000	8001	7989	8000	2841	3457	7988	7998	7998	7986	8001	7994	7956	7947	7976	8012	8004	8007	8005	5928	7639	7979	8014	7994	5197	5853	7981	8036	8002	7995	8001	7999	7987	7990	8009	8022	8001	8001	8009	7994	8006	7998	8030	7990	8014
Alu	102	8000	7998	1672	7998	7998	7987	7992	2838	3453	7981	7991	7994	7973	7998	7990	7951	7929	7975	8003	7996	8000	7997	5920	7632	7969	8007	7989	5193	5849	7972	8030	8001	7991	7993	7997	7987	7982	8007	8016	7997	7998	8003	7991	8003	7985	8027	7982	8005
Alu	103	7999	7997	1672	7997	7998	7988	7992	2837	3453	7980	7992	7993	7970	7998	7989	7951	7926	7975	8002	7995	8001	7997	5919	7632	7968	8007	7990	5193	5849	7973	8031	8002	7991	7994	7998	7989	7982	8006	8013	7997	7997	8000	7991	8002	7986	8026	7981	8004
Alu	104	7997	7992	1672	7995	7998	7988	7989	2836	3452	7979	7989	7988	7969	7996	7988	7949	7920	7972	8000	7993	8000	7996	5918	7632	7965	8004	7988	5192	5848	7970	8030	7998	7989	7992	7997	7986	7980	8004	8012	7995	7997	7999	7989	7998	7983	8022	7980	8003
Alu	105	7988	7984	1671	7994	7994	7977	7986	2831	3446	7960	7984	7979	7961	7991	7979	7939	7890	7966	7995	7984	7996	7992	5915	7627	7949	7998	7984	5190	5848	7967	8028	7991	7982	7989	7994	7982	7975	7994	8007	7989	7993	7991	7979	7992	7976	8019	7966	7999
Alu	106	7984	7984	1671	7993	7991	7977	7981	2828	3447	7959	7983	7981	7961	7991	7980	7937	7892	7966	7997	7985	7994	7989	5913	7624	7949	7995	7982	5188	5845	7965	8025	7987	7981	7985	7991	7981	7972	7997	8004	7985	7991	7992	7976	7990	7973	8017	7968	7998
Alu	107	7983	7983	1671	7992	7992	7977	7981	2827	3447	7958	7983	7982	7961	7991	7979	7937	7893	7965	7999	7985	7994	7989	5912	7622	7949	7995	7982	5187	5845	7965	8024	7987	7982	7985	7991	7981	7972	7996	8004	7985	7991	7992	7976	7991	7970	8017	7968	7998
Alu	108	7981	7982	1670	7989	7992	7975	7980	2827	3445	7957	7982	7981	7958	7990	7979	7937	7893	7966	7999	7988	7994	7988	5912	7622	7950	7994	7981	5184	5845	7966	8024	7986	7981	7983	7990	7981	7972	7994	8002	7982	7990	7990	7976	7990	7970	8016	7966	7998
Alu	109	7982	7981	1670	7987	7992	7974	7977	2827	3444	7955	7983	7983	7958	7989	7975	7938	7894	7968	7999	7988	7994	7989	5911	7621	7949	7993	7979	5183	5843	7963	8022	7980	7978	7981	7990	7979	7970	7995	8000	7980	7989	7988	7974	7991	7969	8017	7965	7992
Alu	110	7982	7980	1670	7985	7989	7975	7975	2822	3445	7952	7979	7983	7956	7988	7972	7936	7894	7967	7998	7987	7983	7986	5909	7616	7950	7991	7979	5182	5838	7962	8018	7977	7973	7979	7986	7977	7967	7990	7996	7979	7987	7988	7970	7983	7966	8013	7968	7990
Alu	111	7982	7979	1670	7984	7988	7973	7975	2822	3445	7952	7981	7983	7956	7987	7972	7936	7894	7967	7999	7988	7984	7985	5908	7616	7950	7990	7979	5180	5838	7961	8018	7976	7974	7976	7987	7977	7966	7988	7999	7979	7989	7988	7970	7982	7966	8011	7968	7992
Alu	112	7981	7978	1669	7983	7988	7973	7974	2822	3440	7950	7981	7982	7956	7984	7973	7934	7894	7966	7996	7988	7983	7985	5908	7615	7949	7988	7979	5180	5837	7960	8017	7974	7972	7977	7987	7974	7963	7989	7998	7974	7987	7986	7965	7976	7965	8011	7968	7991
Alu	113	7978	7978	1668	7981	7983	7972	7973	2820	3440	7948	7979	7979	7950	7979	7969	7932	7889	7963	7995	7985	7981	7981	5906	7612	7949	7985	7973	5176	5835	7958	8016	7969	7971	7973	7985	7971	7958	7985	7995	7968	7983	7982	7963	7975	7962	8009	7966	7988
Alu	114	7977	7972	1668	7978	7974	7965	7967	2820	3437	7945	7975	7974	7945	7974	7962	7925	7882	7959	7988	7975	7975	7980	5902	7609	7946	7981	7972	5171	5830	7955	8007	7964	7967	7970	7978	7961	7953	7977	7990	7960	7978	7975	7954	7965	7956	8002	7962	7981
Alu	115	7976	7971	1668	7977	7972	7965	7966	2820	3436	7943	7978	7973	7946	7974	7961	7925	7882	7956	7986	7974	7974	7981	5901	7608	7946	7981	7972	5171	5830	7956	8006	7964	7967	7969	7978	7961	7953	7976	7988	7959	7977	7973	7953	7965	7955	8001	7962	7982
Alu	116	7976	7967	1668	7976	7969	7964	7964	2819	3436	7940	7978	7974	7945	7972	7963	7921	7880	7951	7982	7975	7968	7976	5898	7603	7945	7980	7971	5170	5827	7954	8004	7963	7967	7969	7975	7957	7946	7975	7986	7959	7974	7968	7953	7965	7954	8000	7962	7977
Alu	117	7967	7956	1667	7971	7961	7958	7958	2816	3432	7924	7968	7971	7936	7965	7957	7911	7864	7945	7978	7970	7959	7964	5893	7598	7941	7972	7963	5165	5822	7941	8000	7961	7956	7958	7969	7947	7935	7966	7980	7948	7968	7962	7945	7958	7947	7993	7955	7971
Alu	118	7967	7956	1667	7970	7961	7957	7956	2815	3432	7921	7968	7970	7935	7964	7957	7910	7862	7943	7978	7968	7953	7964	5891	7597	7941	7971	7962	5164	5822	7941	8000	7959	7955	7956	7968	7948	7934	7965	7979	7946	7967	7960	7943	7957	7947	7993	7953	7970
Alu	119	7964	7953	1666	7969	7957	7951	7950	2815	3431	7916	7965	7967	7932	7958	7954	7904	7852	7938	7971	7966	7949	7958	5888	7595	7938	7966	7958	5160	5818	7940	7997	7951	7950	7955	7964	7945	7929	7961	7975	7941	7963	7957	7939	7953	7939	7987	7950	7967
Alu	120	7959	7947	1666	7963	7954	7949	7946	2814	3431	7913	7963	7966	7930	7956	7946	7901	7847	7935	7967	7963	7939	7953	5886	7590	7936	7965	7951	5153	5816	7933	7996	7948	7945	7950	7963	7943	7921	7956	7972	7939	7960	7956	7935	7947	7933	7983	7943	7962
Alu	121	7954	7938	1664	7957	7948	7942	7939	2813	3429	7908	7954	7959	7926	7947	7940	7893	7837	7930	7961	7954	7932	7947	5876	7586	7931	7960	7947	5144	5811	7927	7985	7939	7938	7940	7956	7936	7917	7951	7966	7932	7954	7949	7929	7943	7925	7978	7938	7957
Alu	122	7950	7925	1664	7944	7945	7935	7933	2810	3427	7901	7943	7948	7918	7944	7936	7885	7833	7922	7955	7948	7925	7940	5868	7583	7923	7955	7942	5138	5808	7921	7979	7934	7931	7933	7950	7928	7913	7941	7963	7927	7947	7943	7916	7934	7916	7969	7929	7949
Alu	123	7949	7923	1664	7943	7942	7935	7932	2810	3427	7900	7940	7947	7918	7943	7935	7884	7830	7918	7955	7949	7922	7938	5867	7582	7923	7953	7943	5136	5807	7921	7977	7933	7930	7931	7948	7928	7910	7939	7961	7925	7941	7942	7914	7933	7916	7965	7929	7947
Alu	124	7938	7919	1664	7938	7935	7933	7928	2806	3425	7897	7936	7942	7917	7938	7930	7882	7821	7912	7953	7942	7917	7928	5861	7576	7919	7949	7938	5134	5803	7918	7976	7929	7922	7922	7945	7924	7903	7934	7959	7920	7934	7941	7908	7926	7912	7961	7923	7944
Alu	125	7930	7909	1664	7934	7931	7924	7917	2803	3422	7889	7920	7937	7906	7929	7913	7876	7810	7904	7944	7932	7909	7922	5852	7562	7911	7940	7931	5129	5797	7904	7969	7920	7908	7913	7932	7910	7897	7926	7949	7913	7922	7932	7899	7915	7907	7949	7911	7930
Alu	126	7930	7910	1663	7934	7931	7924	7915	2803	3421	7890	7922	7936	7907	7929	7912	7875	7812	7906	7943	7930	7911	7925	5851	7562	7909	7940	7931	5129	5794	7905	7969	7917	7908	7912	7932	7911	7895	7926	7950	7913	7920	7931	7899	7912	7906	7949	7910	7930
Alu	127	7927	7909	1664	7930	7931	7920	7912	2803	3419	7890	7918	7934	7899	7924	7910	7874	7807	7903	7940	7924	7906	7922	5850	7559	7909	7939	7928	5127	5792	7902	7970	7913	7907	7909	7928	7905	7891	7923	7950	7910	7917	7929	7896	7908	7904	7947	7906	7929
Alu	128	7912	7890	1659	7913	7923	7906	7894	2797	3413	7873	7900	7920	7870	7913	7899	7864	7781	7894	7934	7907	7884	7910	5840	7552	7891	7920	7920	5115	5780	7878	7963	7897	7890	7896	7914	7895	7873	7907	7941	7896	7904	7910	7888	7889	7878	7931	7889	7915
Alu	129	7915	7888	1659	7914	7923	7905	7894	2797	3413	7871	7898	7921	7868	7911	7897	7865	7782	7894	7931	7909	7885	7909	5838	7550	7891	7919	7920	5114	5778	7879	7963	7894	7893	7896	7913	7895	7875	7907	7938	7896	7907	7909	7888	7884	7875	7927	7887	7914
Alu	130	7896	7873	1655	7909	7911	7888	7882	2790	3407	7851	7882	7913	7836	7895	7885	7846	7759	7881	7922	7888	7867	7890	5825	7537	7876	7917	7909	5101	5768	7862	7950	7879	7878	7873	7906	7881	7863	7892	7923	7880	7890	7894	7879	7865	7861	7907	7877	7895
Alu	131	7899	7874	1654	7906	7910	7890	7879	2789	3408	7851	7881	7912	7836	7896	7880	7843	7757	7879	7920	7886	7870	7887	5824	7536	7876	7916	7905	5097	5768	7861	7952	7875	7875	7872	7905	7878	7863	7890	7922	7880	7886	7892	7878	7862	7858	7902	7877	7893
Alu	132	7892	7869	1653	7902	7907	7877	7866	2786	3405	7842	7872	7904	7820	7886	7871	7833	7742	7872	7916	7878	7861	7875	5816	7530	7865	7909	7898	5091	5766	7851	7942	7868	7865	7862	7895	7871	7854	7886	7915	7873	7877	7888	7863	7855	7843	7890	7867	7889
Alu	133	7890	7870	1653	7900	7903	7877	7864	2787	3403	7842	7868	7904	7816	7880	7872	7826	7742	7870	7915	7875	7857	7874	5813	7524	7861	7906	7897	5091	5765	7851	7940	7863	7862	7857	7895	7869	7852	7882	7914	7867	7871	7887	7863	7856	7840	7886	7867	7884
Alu	134	7881	7861	1653	7887	7892	7868	7863	2786	3397	7831	7860	7900	7804	7875	7870	7818	7730	7857	7905	7869	7846	7862	5805	7521	7858	7898	7882	5077	5754	7840	7926	7858	7856	7844	7888	7859	7840	7866	7902	7855	7865	7873	7849	7851	7824	7870	7858	7877
Alu	135	7878	7859	1653	7884	7890	7862	7862	2785	3397	7828	7858	7899	7802	7871	7869	7816	7726	7856	7902	7866	7842	7861	5803	7517	7853	7897	7881	5075	5752	7837	7923	7856	7855	7842	7888	7852	7839	7863	7900	7852	7864	7872	7845	7849	7824	7864	7855	7875
Alu	136	7868	7850	1652	7880	7879	7856	7856	2782	3395	7818	7852	7895	7796	7865	7860	7806	7722	7843	7892	7860	7832	7852	5798	7510	7844	7894	7874	5074	5745	7836	7919	7850	7849	7837	7880	7842	7828	7858	7890	7843	7857	7864	7837	7847	7822	7860	7847	7865
Alu	137	7860	7836	1650	7872	7871	7844	7842	2780	3394	7808	7843	7888	7782	7851	7849	7793	7696	7833	7880	7851	7819	7845	5789	7502	7837	7885	7864	5065	5738	7825	7908	7839	7841	7825	7867	7830	7816	7844	7879	7836	7846	7850	7834	7835	7811	7851	7835	7852
Alu	138	7847	7818	1647	7858	7860	7828	7832	2777	3390	7792	7825	7881	7766	7837	7830	7769	7679	7816	7860	7827	7794	7824	5777	7492	7817	7877	7851	5052	5729	7810	7892	7823	7819	7803	7856	7808	7794	7829	7866	7815	7830	7833	7818	7817	7790	7827	7813	7840
Alu	139	7842	7811	1646	7853	7852	7825	7830	2777	3389	7794	7822	7880	7761	7828	7826	7763	7675	7812	7855	7824	7793	7819	5775	7489	7815	7875	7847	5051	5726	7808	7892	7819	7813	7798	7849	7804	7790	7827	7865	7815	7819	7827	7811	7814	7786	7818	7806	7836
Alu	140	7836	7793	1643	7845	7839	7807	7818	2775	3377	7788	7809	7868	7746	7821	7820	7744	7652	7800	7837	7810	7775	7805	5761	7479	7806	7859	7832	5042	5716	7800	7881	7805	7798	7783	7840	7795	7769	7813	7851	7806	7809	7809	7797	7808	7768	7799	7794	7831
Alu	141	7806	7761	1641	7819	7816	7783	7794	2766	3370	7766	7771	7850	7712	7806	7797	7727	7628	7787	7812	7792	7738	7769	5735	7455	7790	7841	7812	5020	5700	7778	7850	7779	7774	7753	7805	7782	7747	7788	7820	7766	7783	7789	7773	7782	7735	7771	7770	7811
Alu	142	7802	7760	1639	7818	7814	7779	7791	2764	3368	7762	7768	7847	7710	7805	7797	7725	7624	7785	7806	7791	7739	7766	5736	7454	7786	7837	7810	5019	5698	7775	7849	7776	7773	7744	7801	7780	7745	7781	7815	7761	7782	7785	7768	7782	7733	7763	7767	7807
Alu	143	7786	7743	1637	7800	7801	7759	7778	2759	3361	7746	7753	7827	7688	7789	7783	7697	7595	7759	7787	7778	7724	7744	5728	7434	7759	7825	7796	5007	5688	7758	7836	7758	7760	7711	7779	7762	7714	7759	7798	7747	7768	7762	7742	7766	7709	7747	7740	7787
Alu	144	7775	7727	1634	7790	7787	7743	7764	2753	3364	7729	7739	7811	7674	7769	7766	7682	7581	7746	7775	7765	7712	7731	5722	7424	7742	7818	7782	5002	5680	7746	7820	7749	7750	7695	7766	7746	7694	7746	7781	7735	7759	7745	7723	7754	7695	7731	7731	7773
Alu	145	7763	7715	1632	7768	7773	7725	7752	2745	3354	7707	7717	7796	7651	7758	7751	7669	7556	7734	7760	7752	7697	7711	5711	7409	7731	7807	7770	4990	5660	7724	7798	7734	7733	7679	7748	7732	7673	7725	7765	7716	7746	7724	7706	7731	7677	7707	7710	7756
Alu	146	7763	7715	1632	7763	7772	7718	7748	2743	3349	7703	7716	7792	7645	7754	7750	7662	7551	7732	7759	7745	7690	7709	5710	7403	7725	7805	7764	4988	5658	7722	7795	7728	7730	7670	7745	7728	7668	7721	7763	7713	7742	7718	7701	7726	7673	7706	7706	7754
Alu	147	7759	7702	1630	7762	7761	7713	7745	2741	3349	7694	7705	7778	7637	7748	7745	7656	7535	7725	7747	7743	7682	7707	5705	7399	7723	7797	7763	4982	5650	7714	7785	7727	7720	7666	7736	7721	7658	7712	7752	7700	7735	7715	7695	7723	7660	7688	7699	7742
Alu	148	7749	7685	1629	7746	7746	7683	7727	2733	3337	7670	7681	7748	7608	7727	7730	7635	7484	7700	7723	7720	7662	7680	5687	7380	7695	7783	7740	4969	5637	7702	7772	7705	7702	7641	7716	7707	7632	7689	7729	7677	7714	7676	7679	7701	7637	7669	7668	7720
Alu	149	7746	7684	1629	7744	7744	7680	7725	2732	3337	7669	7688	7751	7609	7725	7725	7634	7480	7698	7719	7719	7661	7683	5685	7380	7696	7781	7743	4967	5636	7700	7771	7704	7702	7636	7716	7705	7630	7686	7727	7674	7709	7675	7677	7699	7636	7663	7672	7717
Alu	150	7736	7664	1618	7720	7730	7658	7700	2727	3328	7650	7668	7735	7584	7700	7706	7610	7444	7664	7703	7696	7635	7652	5671	7356	7663	7757	7718	4957	5622	7686	7756	7685	7688	7615	7693	7685	7610	7663	7710	7651	7684	7651	7664	7683	7612	7644	7656	7693
Alu	151	7725	7650	1618	7711	7716	7648	7688	2726	3324	7639	7656	7727	7576	7688	7695	7586	7434	7658	7682	7693	7622	7643	5664	7341	7654	7748	7708	4947	5607	7673	7745	7670	7673	7603	7674	7675	7595	7650	7695	7641	7672	7643	7659	7668	7600	7629	7646	7679
Alu	152	7702	7634	1614	7698	7681	7621	7668	2718	3316	7620	7630	7709	7549	7667	7671	7555	7391	7635	7661	7669	7603	7618	5644	7324	7631	7732	7693	4932	5584	7652	7726	7648	7638	7583	7645	7653	7556	7631	7682	7617	7655	7617	7644	7645	7578	7606	7621	7659
Alu	153	7699	7630	1614	7694	7677	7619	7661	2715	3313	7620	7619	7707	7541	7663	7667	7546	7385	7631	7651	7665	7595	7606	5642	7320	7620	7721	7690	4931	5579	7644	7724	7643	7628	7577	7640	7648	7548	7629	7680	7611	7645	7612	7637	7640	7575	7604	7618	7656
Alu	154	7681	7607	1611	7677	7664	7597	7647	2706	3304	7598	7593	7685	7521	7647	7646	7523	7357	7607	7636	7647	7575	7595	5627	7307	7599	7710	7681	4918	5571	7627	7705	7622	7610	7559	7627	7636	7525	7604	7660	7590	7636	7586	7614	7623	7551	7582	7605	7641
Alu	155	7666	7592	1610	7666	7656	7582	7635	2706	3300	7580	7583	7673	7511	7634	7642	7510	7343	7596	7624	7629	7560	7583	5612	7295	7581	7697	7670	4912	5570	7611	7700	7609	7592	7551	7608	7620	7512	7594	7654	7576	7617	7576	7602	7610	7536	7566	7589	7629
Alu	156	7656	7581	1608	7658	7646	7567	7624	2702	3296	7566	7576	7664	7505	7623	7632	7500	7332	7589	7613	7619	7550	7571	5607	7284	7571	7685	7658	4907	5558	7605	7687	7604	7581	7543	7595	7612	7500	7587	7647	7567	7608	7570	7594	7599	7523	7548	7578	7623
Alu	157	7651	7577	1607	7651	7643	7565	7622	2701	3291	7565	7573	7660	7503	7623	7632	7493	7323	7581	7608	7614	7544	7563	5602	7284	7566	7681	7657	4903	5554	7602	7686	7601	7584	7539	7591	7607	7496	7586	7643	7563	7603	7564	7589	7597	7516	7545	7576	7619
Alu	158	7646	7568	1605	7646	7635	7562	7618	2696	3292	7554	7564	7652	7494	7609	7624	7483	7308	7579	7603	7607	7535	7564	5599	7280	7564	7676	7652	4898	5550	7592	7682	7595	7570	7534	7584	7605	7486	7578	7641	7551	7598	7556	7583	7588	7510	7541	7564	7608
Alu	159	7628	7550	1603	7622	7621	7537	7611	2694	3292	7539	7540	7639	7476	7587	7595	7464	7286	7564	7584	7589	7516	7548	5589	7262	7550	7655	7634	4881	5538	7579	7663	7576	7555	7503	7559	7586	7461	7564	7626	7537	7578	7535	7567	7571	7489	7518	7544	7594
Alu	160	7621	7549	1603	7620	7618	7536	7616	2693	3291	7534	7533	7635	7473	7587	7590	7465	7279	7561	7582	7588	7508	7546	5582	7255	7548	7651	7631	4878	5533	7574	7661	7574	7553	7503	7555	7584	7455	7562	7623	7534	7577	7535	7562	7573	7490	7517	7540	7594
Alu	161	7613	7535	1601	7608	7606	7530	7610	2687	3279	7518	7518	7630	7458	7585	7573	7452	7270	7548	7570	7577	7497	7533	5576	7242	7535	7639	7619	4868	5531	7562	7642	7564	7538	7487	7539	7576	7447	7549	7613	7526	7566	7520	7553	7564	7477	7503	7527	7587
Alu	162	7586	7511	1595	7582	7592	7501	7585	2679	3270	7491	7495	7614	7432	7565	7548	7426	7236	7520	7549	7552	7473	7499	5559	7214	7510	7623	7594	4853	5519	7537	7622	7537	7505	7451	7511	7556	7420	7523	7588	7492	7535	7493	7532	7537	7448	7474	7505	7562
Alu	163	7580	7505	1594	7573	7590	7499	7581	2677	3266	7485	7495	7608	7432	7556	7545	7357	7230	7516	7548	7545	7467	7495	5556	7211	7509	7622	7589	4849	5509	7535	7618	7532	7505	7450	7504	7547	7420	7522	7580	7481	7539	7487	7529	7536	7440	7467	7509	7556
Alu	164	7577	7505	1593	7571	7590	7499	7585	2679	3268	7483	7495	7608	7427	7562	7544	7356	7231	7518	7543	7549	7466	7493	5554	7210	7500	7618	7588	4847	5509	7537	7616	7532	7503	7446	7500	7547	7418	7522	7576	7480	7539	7491	7531	7537	7441	7466	7507	7559
Alu	165	7537	7465	1582	7542	7570	7472	7557	2668	3252	7448	7466	7570	7392	7541	7503	7318	7190	7485	7500	7501	7442	7451	5533	7174	7462	7592	7547	4832	5490	7519	7579	7497	7477	7409	7471	7525	7376	7486	7538	7448	7494	7449	7503	7497	7405	7420	7462	7526
Alu	166	7511	7440	1578	7513	7553	7438	7532	2663	3248	7421	7442	7541	7353	7529	7480	7357	7159	7467	7474	7476	7410	7413	5508	7154	7444	7565	7525	4812	5466	7492	7549	7463	7447	7374	7442	7509	7344	7457	7491	7423	7457	7409	7475	7471	7376	7356	7439	7505
Alu	167	7474	7383	1567	7467	7507	7382	7502	2648	3232	7372	7400	7488	7311	7505	7425	7310	7098	7413	7428	7427	7360	7361	5471	7123	7401	7534	7481	4781	5435	7455	7514	7423	7401	7331	7396	7468	7283	7416	7440	7374	7403	7357	7437	7433	7322	7302	7373	7462
Alu	168	7455	7363	1564	7447	7491	7357	7492	2638	3223	7350	7374	7460	7290	7493	7404	7297	7084	7396	7406	7400	7339	7333	5445	7109	7384	7512	7456	4771	5426	7435	7484	7393	7367	7298	7372	7451	7264	7392	7400	7345	7376	7329	7416	7408	7291	7264	7351	7444
Alu	169	7443	7348	1563	7438	7484	7346	7483	2631	3219	7339	7363	7457	7287	7493	7393	7288	7081	7393	7400	7393	7324	7327	5434	7097	7377	7504	7450	4760	5418	7425	7472	7385	7349	7284	7362	7435	7258	7390	7393	7330	7365	7324	7413	7401	7279	7253	7345	7434
Alu	170	7308	7249	1545	7321	7391	7245	7417	2568	3176	7200	7234	7355	7176	7440	7274	7192	6976	7286	7269	7292	7215	7199	5318	7000	7277	7378	7289	4665	5331	7301	7339	7252	7204	7137	7234	7351	7127	7276	7238	7173	7213	7191	7314	7295	7133	7082	7236	7340
Alu	171	7311	7252	1547	7324	7390	7245	7418	2571	3178	7206	7238	7357	7179	7444	7280	7197	6979	7289	7276	7293	7217	7202	5321	7000	7279	7380	7295	4665	5331	7303	7346	7255	7207	7138	7236	7357	7135	7279	7240	7174	7214	7192	7315	7297	7134	7085	7239	7342
Alu	172	7311	7253	1547	7323	7389	7244	7411	2571	3178	7207	7240	7358	7181	7442	7282	7196	6981	7289	7277	7291	7214	7201	5321	7000	7280	7378	7296	4666	5332	7305	7345	7252	7206	7137	7237	7352	7135	7281	7241	7174	7215	7191	7316	7295	7135	7085	7241	7341
Alu	173	7310	7250	1543	7321	7378	7242	7400	2571	3178	7207	7242	7357	7178	7436	7282	7192	6979	7287	7277	7292	7201	7201	5320	6998	7276	7378	7296	4666	5331	7299	7344	7250	7206	7135	7235	7344	7132	7278	7241	7174	7215	7191	7314	7291	7135	7082	7240	7340
Alu	174	7312	7252	1543	7323	7371	7242	7395	2571	3178	7208	7243	7358	7179	7432	7283	7191	6979	7285	7277	7293	7199	7201	5320	6997	7281	7378	7296	4666	5331	7299	7346	7250	7206	7133	7236	7345	7129	7278	7241	7174	7214	7192	7314	7288	7136	7082	7241	7339
Alu	175	7312	7250	1540	7321	7365	7240	7390	2571	3176	7208	7244	7358	7177	7426	7283	7186	6980	7282	7277	7292	7192	7200	5319	6996	7279	7377	7295	4666	5331	7296	7347	7246	7207	7133	7233	7341	7130	7274	7240	7173	7214	7189	7309	7288	7135	7081	7242	7337
Alu	176	7249	7193	1532	7274	7300	7179	7334	2547	3163	7154	7193	7317	7119	7385	7240	7139	6927	7241	7221	7239	7134	7134	5280	6952	7238	7323	7239	4625	5282	7243	7274	7183	7141	7059	7169	7284	7077	7213	7186	7122	7139	7123	7242	7221	7069	7011	7178	7292
Alu	177	7231	7179	1530	7263	7276	7165	7315	2546	3164	7146	7182	7305	7105	7373	7220	7123	6908	7233	7209	7226	7121	7121	5262	6945	7224	7308	7213	4618	5268	7225	7253	7160	7126	7046	7156	7267	7069	7205	7173	7100	7130	7105	7236	7210	7054	7000	7171	7278
Alu	178	7222	7171	1528	7252	7269	7153	7306	2542	3160	7142	7174	7297	7097	7366	7214	7115	6900	7229	7202	7215	7112	7109	5253	6937	7222	7304	7209	4613	5258	7218	7248	7147	7116	7042	7147	7260	7066	7197	7166	7086	7125	7093	7228	7203	7044	6990	7163	7269
Alu	179	7192	7143	1528	7230	7245	7128	7282	2531	3154	7119	7154	7281	7075	7341	7186	7088	6880	7206	7182	7199	7078	7078	5223	6924	7201	7272	7181	4599	5243	7198	7226	7123	7100	7012	7113	7234	7039	7178	7137	7059	7094	7071	7205	7183	7010	6960	7144	7245
Alu	180	7166	7121	1525	7213	7236	7106	7268	2524	3141	7098	7133	7261	7062	7328	7173	7074	6866	7185	7165	7181	7056	7060	5214	6909	7189	7251	7158	4584	5228	7182	7205	7101	7070	6989	7086	7219	7020	7163	7117	7024	7075	7055	7187	7162	6987	6930	7124	7226
Alu	181	7153	7113	1524	7204	7228	7095	7258	2519	3135	7088	7118	7255	7048	7323	7163	7064	6860	7178	7157	7169	7054	7048	5199	6890	7179	7235	7141	4577	5217	7168	7191	7089	7057	6977	7075	7214	7011	7151	7097	7004	7064	7038	7176	7156	6969	6916	7117	7216
Alu	182	7105	7070	1515	7168	7184	7059	7211	2497	3114	7060	7089	7232	7010	7292	7117	7031	6833	7148	7122	7140	7016	6989	5173	6854	7156	7197	7098	4541	5179	7135	7128	7044	7006	6914	7024	7184	6962	7125	7037	6947	7007	7000	7138	7111	6908	6860	7081	7174
Alu	183	7100	7065	1515	7163	7176	7057	7214	2494	3114	7057	7085	7230	7007	7294	7114	7027	6829	7149	7118	7141	7011	6982	5173	6849	7154	7194	7091	4541	5180	7129	7131	7041	7001	6906	7021	7182	6953	7121	7035	6943	7001	6996	7138	7112	6909	6850	7082	7168
Alu	184	7093	7053	1513	7149	7167	7049	7210	2491	3113	7051	7078	7223	7001	7290	7107	7022	6822	7140	7109	7136	7000	6968	5162	6843	7144	7177	7087	4532	5172	7119	7124	7023	6985	6895	7015	7168	6946	7113	7018	6937	6989	6985	7133	7099	6898	6839	7077	7160
Alu	185	7048	7027	1510	7121	7148	7025	7192	2477	3110	7026	7059	7199	6980	7283	7082	6988	6807	7124	7085	7110	6966	6944	5140	6811	7128	7157	7054	4516	5150	7099	7095	7003	6964	6869	6996	7148	6932	7086	6997	6903	6965	6964	7114	7068	6881	6807	7059	7135
Alu	186	6950	6956	1501	7014	7097	6969	7154	2428	3083	6962	7011	7131	6918	7245	7007	6929	6764	7090	7028	7056	6878	6854	5065	6746	7084	7097	6946	4456	5080	7014	7000	6905	6889	6759	6918	7103	6867	7034	6886	6793	6863	6903	7061	7008	6792	6699	7001	7087
Alu	187	6930	6941	1498	6999	7090	6960	7134	2420	3076	6945	6993	7120	6900	7239	6995	6908	6757	7080	7007	7040	6859	6833	5049	6728	7073	7078	6931	4440	5069	6994	6972	6890	6875	6743	6908	7088	6849	7024	6873	6770	6849	6884	7041	6996	6772	6676	6982	7069
Alu	188	6853	6896	1486	6910	7035	6920	7116	2392	3054	6897	6974	7085	6871	7227	6930	6870	6761	7054	6975	6997	6773	6752	4957	6671	7053	7006	6837	4383	5009	6940	6878	6822	6791	6666	6825	7054	6807	6977	6765	6656	6742	6809	7001	6941	6668	6560	6959	7015
Alu	189	6858	6890	1486	6913	7032	6919	7116	2390	3053	6896	6973	7087	6869	7224	6927	6865	6756	7054	6972	6994	6774	6751	4957	6671	7052	7004	6837	4383	5009	6940	6878	6821	6790	6666	6825	7050	6810	6978	6765	6656	6742	6807	7003	6940	6669	6561	6957	7014
Alu	190	6856	6888	1486	6911	7030	6917	7116	2390	3053	6895	6972	7088	6869	7221	6926	6859	6748	7054	6969	6990	6774	6751	4957	6669	7049	7003	6836	4383	5009	6939	6881	6819	6786	6667	6824	7048	6810	6977	6765	6656	6742	6805	7002	6939	6669	6561	6954	7014
Alu	191	6854	6875	1482	6905	7022	6905	7112	2389	3044	6886	6955	7081	6853	7210	6925	6850	6729	7047	6953	6984	6769	6748	4954	6662	7040	6993	6831	4382	5004	6931	6879	6814	6779	6661	6817	7037	6807	6972	6760	6655	6733	6798	6994	6931	6668	6556	6951	7001
Alu	192	6828	6759	1464	6878	6945	6739	6988	2382	3020	6793	6776	7000	6713	7092	6858	6740	6356	6948	6854	6863	6680	6697	4934	6598	6905	6906	6802	4361	4963	6869	6846	6767	6717	6604	6777	6927	6693	6891	6705	6627	6698	6724	6876	6856	6629	6531	6824	6923
Alu	193	6828	6752	1465	6873	6932	6729	6973	2380	3018	6778	6756	6993	6705	7071	6852	6738	6344	6935	6842	6849	6666	6691	4931	6594	6891	6901	6795	4358	4961	6860	6840	6760	6708	6587	6768	6913	6680	6885	6710	6625	6692	6717	6862	6849	6618	6530	6815	6916
Alu	194	6821	6725	1461	6863	6923	6709	6966	2378	3015	6769	6723	6981	6680	7058	6841	6727	6302	6918	6827	6834	6650	6677	4924	6581	6881	6887	6788	4346	4952	6850	6837	6757	6690	6574	6760	6899	6659	6874	6696	6615	6684	6702	6843	6843	6612	6522	6805	6905
Alu	195	6788	6692	1459	6842	6896	6674	6936	2371	3007	6740	6684	6956	6649	7030	6817	6699	6272	6896	6809	6808	6628	6655	4903	6560	6852	6858	6762	4323	4935	6838	6816	6732	6657	6546	6731	6867	6640	6857	6679	6592	6666	6676	6818	6813	6580	6502	6784	6882
Alu	196	6751	6639	1451	6808	6852	6617	6887	2356	2994	6700	6615	6909	6583	6985	6771	6650	6181	6858	6758	6773	6593	6618	4880	6528	6802	6800	6720	4302	4907	6793	6775	6702	6615	6505	6705	6825	6592	6814	6646	6565	6638	6642	6770	6768	6546	6467	6760	6831
Alu	197	6735	6618	1450	6794	6836	6577	6871	2350	2988	6681	6575	6882	6555	6965	6759	6631	6135	6840	6738	6761	6580	6597	4866	6517	6786	6781	6705	4291	4895	6776	6764	6681	6596	6490	6683	6803	6572	6798	6621	6547	6613	6620	6753	6753	6534	6444	6735	6821
Alu	198	6733	6610	1444	6785	6830	6567	6864	2350	2985	6677	6558	6885	6546	6960	6751	6620	6140	6833	6732	6757	6570	6587	4859	6512	6778	6773	6697	4289	4887	6768	6762	6673	6585	6480	6675	6796	6564	6795	6619	6541	6613	6612	6746	6743	6531	6445	6734	6813
Alu	199	6729	6603	1442	6787	6830	6564	6860	2346	2984	6667	6553	6887	6535	6953	6747	6618	6131	6830	6731	6758	6564	6582	4853	6507	6772	6772	6699	4288	4884	6768	6760	6672	6580	6476	6667	6786	6562	6798	6614	6534	6611	6609	6738	6743	6528	6437	6730	6810
Alu	200	6698	6568	1433	6751	6788	6535	6812	2324	2959	6612	6522	6837	6498	6903	6722	6584	6104	6780	6688	6709	6521	6532	4822	6470	6729	6733	6662	4249	4849	6719	6731	6643	6534	6429	6628	6744	6529	6751	6576	6497	6579	6580	6687	6703	6498	6405	6675	6771
Alu	201	6614	6306	1412	6653	6704	6041	6704	2298	2918	6500	5876	6736	6253	6811	6626	6394	5092	6665	6517	6619	6430	6424	4756	6391	6583	6590	6565	4208	4792	6633	6635	6527	6427	6297	6523	6577	6376	6663	6472	6398	6476	6433	6532	6611	6411	6325	6563	6651
Alu	202	6609	6305	1409	6657	6698	6035	6705	2291	2915	6488	5875	6735	6246	6801	6618	6385	5094	6658	6513	6614	6425	6413	4747	6383	6575	6589	6557	4202	4787	6628	6636	6514	6423	6283	6515	6570	6367	6656	6465	6389	6474	6426	6531	6602	6409	6319	6560	6646
Alu	203	6584	6284	1407	6623	6666	6015	6682	2282	2900	6462	5867	6704	6225	6784	6597	6366	5096	6622	6471	6582	6405	6385	4728	6357	6553	6557	6536	4187	4771	6604	6601	6486	6396	6252	6489	6543	6344	6632	6447	6359	6452	6408	6497	6575	6381	6298	6529	6625
Alu	204	6570	6272	1407	6610	6646	5996	6669	2272	2896	6442	5848	6690	6206	6763	6586	6350	5095	6596	6453	6562	6391	6370	4720	6338	6536	6535	6523	4167	4761	6583	6586	6471	6378	6242	6477	6528	6329	6614	6430	6345	6438	6395	6481	6557	6365	6282	6507	6609
Alu	205	6476	6197	1387	6536	6553	5937	6556	2243	2857	6337	5791	6576	6138	6657	6505	6264	5098	6499	6342	6435	6299	6278	4663	6249	6413	6453	6439	4112	4702	6477	6503	6382	6274	6150	6382	6435	6219	6534	6323	6247	6342	6301	6368	6457	6276	6174	6387	6506
Alu	206	6431	6160	1375	6485	6512	5914	6520	2214	2835	6284	5754	6521	6108	6616	6460	6221	5098	6452	6308	6379	6249	6236	4636	6201	6377	6406	6386	4079	4663	6421	6452	6319	6225	6106	6341	6391	6178	6499	6263	6202	6276	6264	6330	6419	6235	6119	6348	6470
Alu	207	6181	5941	1331	6253	6296	5766	6339	2117	2731	6052	5601	6311	5913	6392	6249	6050	5093	6216	6094	6144	6003	5951	4449	5971	6145	6182	6131	3922	4498	6213	6199	6081	5973	5841	6080	6179	5941	6279	6009	5967	5996	6013	6110	6203	5964	5857	6075	6256
Alu	208	6121	5879	1321	6189	6231	5717	6271	2094	2707	5970	5550	6244	5866	6351	6184	5984	5095	6147	6025	6052	5958	5886	4404	5920	6072	6128	6076	3884	4461	6160	6145	6023	5908	5785	6020	6115	5869	6215	5934	5910	5936	5951	6030	6131	5882	5802	5997	6197
Alu	209	6077	5824	1313	6150	6189	5690	6211	2076	2676	5915	5506	6184	5807	6292	6126	5924	5097	6096	5964	5974	5913	5843	4372	5862	5997	6086	6030	3859	4427	6092	6098	5973	5850	5735	5976	6082	5822	6180	5888	5866	5890	5901	5978	6080	5833	5763	5932	6128
Alu	210	5655	5546	1265	5763	5929	5470	6020	1932	2534	5636	5282	5903	5551	6128	5856	5681	5092	5792	5663	5662	5598	5448	4126	5569	5723	5784	5612	3581	4174	5754	5742	5633	5484	5341	5606	5842	5514	5939	5505	5458	5517	5586	5694	5782	5459	5384	5656	5883
Alu	211	5656	5539	1263	5765	5928	5463	6002	1933	2530	5617	5274	5887	5540	6109	5853	5669	5071	5788	5659	5637	5593	5448	4126	5560	5700	5773	5612	3580	4169	5753	5741	5631	5475	5339	5602	5825	5508	5934	5503	5456	5518	5574	5684	5769	5454	5385	5629	5875
Alu	212	5655	5530	1263	5767	5917	5458	5992	1931	2528	5604	5263	5878	5523	6092	5845	5660	5058	5778	5640	5616	5591	5442	4127	5550	5679	5754	5613	3580	4166	5744	5742	5629	5461	5336	5599	5814	5498	5925	5500	5456	5519	5567	5668	5756	5458	5384	5606	5867
Alu	213	5651	5510	1256	5762	5885	5445	5958	1930	2520	5574	5252	5852	5499	6057	5826	5638	5039	5749	5612	5587	5580	5439	4126	5532	5637	5734	5613	3581	4160	5729	5734	5619	5437	5331	5582	5789	5472	5900	5500	5456	5519	5549	5634	5733	5456	5383	5582	5851
Alu	214	5645	5439	1256	5757	5877	5400	5904	1929	2496	5474	5173	5741	5420	5979	5820	5596	4974	5746	5547	5420	5573	5424	4124	5482	5512	5650	5607	3578	4148	5694	5726	5617	5344	5320	5546	5734	5448	5895	5488	5450	5511	5494	5535	5653	5435	5371	5422	5795
Alu	215	5652	5451	1256	5762	5883	5405	5910	1929	2496	5481	5183	5744	5421	5979	5825	5600	4980	5746	5552	5426	5580	5431	4130	5483	5515	5656	5613	3583	4151	5698	5735	5619	5351	5331	5555	5732	5460	5897	5499	5456	5516	5504	5535	5671	5443	5384	5433	5801
Alu	216	5652	5454	1255	5759	5881	5406	5909	1929	2496	5482	5184	5745	5421	5977	5824	5600	4980	5744	5548	5425	5581	5432	4130	5482	5515	5657	5613	3584	4150	5698	5735	5618	5352	5330	5557	5731	5457	5891	5499	5457	5516	5504	5533	5671	5443	5384	5433	5801
Alu	217	5653	5450	1252	5756	5868	5401	5889	1929	2492	5473	5177	5739	5409	5963	5814	5584	4968	5725	5538	5419	5571	5431	4128	5476	5502	5653	5611	3583	4143	5689	5735	5612	5348	5323	5552	5710	5449	5870	5495	5455	5512	5498	5528	5665	5439	5380	5430	5792
Alu	218	5618	5404	1221	5703	5771	5352	5758	1915	2469	5417	5151	5650	5342	5846	5714	5514	4947	5625	5470	5375	5488	5382	4096	5414	5445	5606	5564	3555	4093	5616	5670	5536	5309	5262	5503	5613	5372	5738	5468	5408	5480	5451	5478	5609	5403	5348	5390	5705
Alu	219	5618	5403	1221	5698	5764	5352	5746	1916	2467	5414	5146	5644	5330	5843	5707	5509	4948	5618	5470	5367	5484	5385	4103	5410	5430	5607	5560	3552	4090	5608	5673	5535	5273	5261	5502	5603	5369	5728	5475	5406	5487	5445	5470	5600	5400	5350	5373	5706
Alu	220	5580	5329	1202	5655	5698	5296	5634	1902	2441	5326	5079	5546	5270	5742	5628	5432	4904	5534	5395	5234	5423	5354	4076	5343	5325	5547	5525	3532	4044	5549	5635	5486	5223	5207	5461	5511	5308	5653	5434	5382	5452	5380	5383	5502	5363	5323	5234	5613
Alu	221	5553	5315	1197	5638	5662	5261	5602	1889	2434	5317	5069	5519	5233	5698	5604	5410	4875	5507	5373	5227	5401	5323	4061	5308	5327	5527	5494	3519	4017	5528	5610	5461	5240	5182	5442	5488	5285	5624	5413	5358	5436	5362	5363	5485	5332	5303	5242	5589
Alu	222	5511	5287	1182	5595	5619	5212	5555	1875	2415	5286	5042	5483	5184	5636	5551	5346	4835	5436	5312	5200	5348	5274	4041	5275	5300	5486	5468	3502	3992	5487	5572	5425	5213	5142	5403	5423	5228	5571	5358	5324	5412	5318	5330	5446	5298	5260	5225	5558
Alu	223	5498	5283	1176	5586	5604	5202	5546	1874	2413	5278	5033	5477	5175	5624	5527	5339	4827	5422	5306	5192	5337	5264	4028	5263	5291	5468	5457	3491	3988	5477	5563	5414	5207	5133	5399	5405	5216	5547	5355	5315	5395	5306	5326	5437	5287	5254	5217	5554
Alu	224	5483	5250	1172	5557	5561	5174	5522	1870	2390	5256	5019	5425	5144	5551	5490	5301	4813	5393	5258	5165	5321	5254	4019	5235	5267	5403	5435	3481	3971	5446	5534	5387	5194	5108	5365	5385	5180	5506	5336	5302	5374	5276	5304	5406	5279	5230	5210	5530
Alu	225	5476	5249	1171	5550	5560	5171	5517	1870	2388	5249	5015	5422	5134	5545	5481	5296	4805	5381	5252	5160	5315	5248	4017	5232	5264	5404	5428	3477	3966	5445	5529	5389	5195	5102	5356	5374	5171	5493	5325	5300	5367	5269	5299	5402	5277	5227	5212	5520
Alu	226	5436	5203	1162	5506	5491	5117	5458	1853	2381	5207	4955	5374	5090	5487	5430	5255	4754	5308	5210	5123	5261	5197	3988	5187	5224	5379	5387	3449	3929	5395	5472	5335	5159	5054	5303	5325	5081	5433	5283	5258	5333	5230	5265	5373	5231	5176	5180	5468
Alu	227	5427	5186	1158	5492	5479	5103	5452	1851	2378	5204	4945	5367	5083	5485	5420	5247	4739	5293	5203	5119	5253	5186	3974	5171	5218	5374	5365	3440	3923	5387	5449	5317	5150	5046	5289	5312	5066	5412	5267	5255	5317	5222	5249	5360	5223	5162	5172	5459
Alu	228	5430	5183	1160	5488	5476	5100	5449	1851	2376	5201	4942	5368	5078	5482	5416	5250	4742	5293	5205	5114	5248	5186	3979	5171	5215	5371	5360	3442	3925	5384	5445	5317	5148	5048	5290	5311	5065	5411	5264	5254	5320	5219	5248	5363	5221	5162	5169	5456
Alu	229	5414	5177	1156	5478	5466	5094	5435	1848	2377	5193	4934	5358	5073	5473	5411	5235	4730	5279	5195	5111	5235	5181	3971	5163	5206	5364	5349	3429	3918	5376	5434	5300	5139	5035	5272	5305	5056	5400	5257	5244	5311	5208	5235	5353	5219	5156	5164	5446
Alu	230	5362	5138	1141	5426	5414	5046	5380	1834	2353	5153	4882	5318	5032	5404	5344	5184	4701	5210	5131	5066	5177	5127	3937	5105	5153	5295	5298	3392	3878	5324	5375	5259	5083	4982	5204	5245	5003	5342	5221	5199	5248	5158	5176	5312	5162	5091	5123	5387
Alu	231	5362	5140	1145	5428	5422	5041	5391	1833	2352	5151	4888	5314	5036	5411	5346	5188	4697	5196	5137	5066	5180	5134	3941	5102	5143	5304	5296	3388	3883	5330	5380	5261	5087	4985	5208	5254	5008	5353	5218	5202	5262	5166	5187	5323	5169	5102	5124	5390
Alu	232	5363	5140	1146	5438	5423	5038	5393	1832	2353	5152	4899	5315	5036	5408	5345	5185	4701	5194	5143	5073	5183	5136	3938	5097	5135	5309	5302	3390	3886	5331	5379	5259	5083	4984	5214	5253	5002	5350	5228	5204	5274	5176	5198	5330	5176	5114	5125	5387
Alu	233	5351	5112	1147	5424	5403	5018	5380	1823	2347	5137	4879	5303	5013	5390	5321	5165	4693	5185	5128	5055	5161	5117	3935	5086	5109	5296	5278	3378	3875	5309	5363	5241	5076	4978	5213	5231	4982	5333	5217	5196	5258	5158	5186	5315	5172	5105	5110	5369
Alu	234	5341	5095	1142	5414	5395	4984	5361	1822	2346	5121	4859	5282	5002	5382	5306	5156	4683	5183	5119	5040	5150	5106	3921	5076	5094	5286	5262	3371	3866	5291	5346	5226	5057	4959	5192	5219	4965	5322	5207	5186	5249	5150	5173	5297	5162	5088	5096	5352
Alu	235	5328	5090	1138	5409	5384	4969	5356	1821	2342	5123	4855	5279	5001	5377	5300	5153	4668	5176	5115	5038	5146	5102	3917	5071	5087	5281	5255	3371	3866	5285	5340	5214	5054	4950	5191	5211	4957	5326	5208	5179	5246	5148	5173	5300	5156	5091	5103	5349
Alu	236	5292	5063	1134	5370	5347	4924	5324	1809	2327	5096	4821	5250	4963	5361	5270	5129	4637	5149	5087	5013	5125	5073	3898	5031	5062	5257	5231	3350	3844	5251	5317	5184	5019	4919	5144	5183	4928	5298	5180	5145	5219	5117	5140	5269	5126	5067	5079	5318
Alu	237	5275	5045	1126	5346	5313	4904	5290	1803	2312	5070	4797	5225	4938	5334	5238	5101	4588	5121	5059	4987	5103	5051	3881	5000	5043	5231	5207	3334	3816	5216	5291	5151	4990	4897	5120	5147	4898	5271	5148	5127	5196	5082	5108	5232	5105	5032	5049	5300
Alu	238	5274	5016	1119	5340	5298	4772	5283	1794	2308	5062	4676	5208	4938	5323	5223	5081	4581	5122	5035	4982	5101	5037	3880	4996	5018	5220	5205	3332	3807	5202	5290	5141	4988	4898	5115	5137	4864	5257	5142	5121	5195	5077	5083	5215	5098	5027	5042	5285
Alu	239	5231	4975	1109	5306	5248	4749	5238	1783	2292	5029	4655	5177	4907	5281	5172	5037	4542	5079	4996	4942	5054	4999	3852	4946	4983	5170	5170	3301	3770	5160	5246	5096	4956	4867	5082	5083	4822	5219	5110	5087	5171	5022	5044	5174	5060	4987	5005	5249
Alu	240	5196	4939	1097	5257	5201	4725	5180	1769	2270	4976	4636	5136	4868	5236	5126	4988	4488	5020	4964	4904	5012	4958	3825	4913	4937	5124	5124	3279	3738	5125	5210	5052	4894	4817	5042	5029	4791	5158	5064	5036	5129	4977	5003	5145	5022	4933	4951	5198
Alu	241	5166	4898	1094	5214	5157	4708	5144	1754	2259	4935	4616	5090	4833	5199	5088	4948	4450	4969	4925	4877	4983	4911	3798	4877	4900	5103	5088	3254	3720	5089	5183	5011	4867	4796	5003	4988	4740	5127	5037	5018	5098	4941	4965	5106	4988	4900	4920	5165
Alu	242	5122	4855	1086	5186	5122	4687	5110	1740	2237	4890	4591	5045	4784	5162	5042	4908	4386	4921	4883	4850	4958	4862	3761	4838	4859	5068	5051	3223	3683	5049	5139	4970	4828	4739	4960	4941	4700	5083	5006	4987	5040	4912	4934	5063	4957	4857	4887	5115
Alu	243	5046	4801	1066	5114	5034	4648	5034	1717	2203	4828	4545	4979	4715	5074	4963	4820	4307	4835	4816	4779	4868	4766	3707	4771	4787	4989	4990	3179	3636	4984	5060	4885	4755	4676	4881	4860	4627	4990	4927	4916	4965	4829	4859	4989	4892	4780	4809	5027
Alu	244	5027	4789	1065	5093	5013	4631	5009	1708	2193	4813	4525	4950	4692	5046	4940	4799	4272	4816	4790	4756	4842	4736	3690	4752	4769	4971	4965	3163	3627	4968	5042	4862	4730	4643	4858	4841	4603	4965	4909	4902	4946	4813	4836	4966	4872	4760	4787	5003
Alu	245	5027	4785	1065	5089	5007	4623	5005	1708	2187	4809	4522	4951	4683	5041	4931	4795	4279	4808	4791	4752	4844	4732	3679	4748	4762	4964	4962	3156	3623	4962	5039	4849	4725	4633	4848	4833	4613	4961	4900	4896	4946	4804	4825	4961	4867	4761	4787	5004
Alu	246	5028	4783	1065	5092	5001	4619	4999	1702	2188	4805	4529	4942	4680	5035	4923	4791	4281	4803	4787	4746	4837	4727	3678	4743	4757	4960	4958	3157	3622	4959	5040	4848	4723	4625	4847	4833	4606	4958	4897	4892	4943	4801	4821	4959	4865	4758	4785	4998
Alu	247	5008	4765	1063	5071	4967	4604	4962	1693	2173	4785	4529	4919	4653	5005	4894	4769	4260	4771	4771	4723	4816	4698	3657	4721	4715	4933	4930	3141	3607	4935	5015	4825	4702	4600	4829	4809	4579	4937	4877	4869	4914	4776	4798	4934	4855	4733	4752	4983
Alu	248	4916	4669	1042	4975	4880	4519	4831	1652	2138	4691	4430	4820	4568	4927	4793	4675	4156	4655	4667	4619	4726	4589	3582	4624	4620	4855	4838	3086	3545	4834	4914	4722	4597	4499	4743	4712	4470	4826	4768	4791	4817	4672	4688	4834	4745	4631	4654	4887
Alu	249	4769	4504	1006	4826	4710	4350	4616	1593	2067	4515	4281	4598	4385	4714	4596	4496	3952	4451	4475	4414	4538	4396	3471	4452	4407	4661	4680	2995	3444	4662	4744	4566	4432	4357	4579	4515	4287	4657	4608	4639	4673	4526	4518	4651	4581	4472	4455	4666
Alu	250	4755	4485	1000	4809	4687	4340	4590	1587	2059	4486	4264	4572	4354	4692	4580	4483	3928	4422	4451	4389	4501	4375	3455	4441	4386	4649	4669	2981	3434	4647	4729	4548	4414	4350	4557	4482	4267	4635	4596	4629	4655	4517	4494	4631	4570	4456	4423	4647
Alu	251	4755	4477	999	4807	4686	4329	4576	1584	2054	4479	4265	4569	4348	4684	4574	4469	3924	4413	4443	4385	4497	4366	3452	4435	4383	4642	4666	2978	3430	4639	4720	4538	4411	4344	4554	4476	4263	4634	4595	4627	4656	4507	4489	4621	4565	4452	4412	4643
Alu	252	4749	4466	1002	4806	4675	4312	4558	1582	2048	4463	4259	4555	4333	4678	4564	4452	3899	4406	4439	4378	4487	4354	3450	4424	4367	4631	4663	2973	3433	4638	4714	4532	4405	4343	4553	4470	4252	4624	4590	4625	4665	4504	4492	4602	4571	4455	4400	4635
Alu	253	4728	4435	992	4788	4620	4281	4491	1574	2024	4415	4223	4490	4285	4628	4528	4419	3881	4364	4406	4315	4454	4313	3432	4399	4301	4600	4633	2954	3407	4603	4688	4503	4361	4315	4520	4427	4207	4605	4561	4613	4649	4461	4452	4549	4553	4435	4336	4592
Alu	254	4731	4447	991	4788	4630	4281	4507	1574	2026	4439	4238	4499	4286	4652	4538	4418	3907	4374	4418	4324	4472	4319	3432	4397	4296	4620	4640	2957	3412	4609	4688	4521	4362	4319	4522	4426	4220	4631	4585	4621	4666	4465	4467	4566	4570	4462	4332	4591
Alu	255	4714	4417	987	4777	4594	4255	4530	1565	2000	4447	4209	4408	4243	4584	4502	4372	3931	4306	4382	4250	4450	4293	3426	4372	4213	4582	4633	2931	3390	4595	4683	4498	4327	4306	4495	4371	4156	4629	4566	4614	4682	4431	4386	4529	4568	4464	4263	4535
Alu	256	4884	4525	997	4984	4760	4302	4313	1582	2016	4635	4381	4537	4301	4697	4621	4455	4269	4416	4497	4404	4700	4478	3508	4392	4231	4703	4736	2995	3443	4690	4797	4698	4531	4517	4668	4421	4296	4864	4814	4745	4933	4652	4548	4725	4870	4721	4356	4631
Alu	257	4878	4528	995	4977	4769	4286	4393	1577	2002	4675	4402	4551	4290	4710	4624	4441	4313	4433	4495	4437	4681	4507	3482	4343	4233	4707	4724	2975	3435	4672	4794	4708	4552	4511	4680	4409	4302	4915	4850	4739	4981	4684	4562	4752	4898	4744	4361	4623
Alu	258	4245	3939	888	4278	4274	3678	4105	1358	1691	4261	3919	3983	3658	4223	3985	3905	4034	3934	3966	3706	4040	3825	3014	3792	3656	4203	4071	2541	2975	4044	4159	4061	3901	3924	4007	3801	3800	4570	4261	4107	4390	4170	3935	4137	4357	4194	3664	3968
Alu	259	7530	6732	1306	7447	7984	5623	7990	2100	2553	7988	7918	7598	5993	7699	6917	6298	7994	7339	7653	7933	7983	7985	4472	5759	6007	7504	6761	3870	4477	6607	6681	7905	7989	7635	7691	6423	7988	7992	7987	7136	7989	7995	7479	7988	7988	7990	6627	7135
Alu	260	7522	6737	1309	7434	7974	5623	7991	2093	2541	7978	7982	7611	6024	7702	6907	6315	7992	7334	7668	7937	7963	7962	4461	5735	6188	7500	6750	3856	4468	6591	6669	7905	7972	7621	7689	6679	7971	7968	7975	7119	7968	7985	7479	7971	7966	7966	6718	7130
Alu	261	7327	6701	1268	7264	7845	5455	7895	2032	2466	7835	7861	7466	5880	7580	6766	6166	7814	7222	7616	7802	7789	7796	4337	5569	6057	7379	6578	3742	4348	6448	6479	7770	7824	7445	7513	6548	7852	7824	7818	6967	7806	7863	7376	7820	7824	7833	6588	6999
Alu	262	7415	6773	1276	7338	7968	6387	7982	2049	2488	7983	7987	7548	5984	7641	6833	6239	7947	7304	7729	7867	7892	7897	4370	5618	6183	7468	6642	3772	4399	6511	6544	7857	7934	7525	7607	6597	7987	7984	7941	7031	7929	7991	7449	7912	7951	7958	6727	7079
Alu	263	7566	6895	1291	7467	7966	6468	7955	2085	2515	7957	7906	7683	6514	7797	6945	6459	7975	7439	7889	7942	7961	7959	4419	5704	6328	7630	6768	3824	4471	6619	6667	7956	7960	7692	7832	6809	7966	7974	7969	7201	7953	7966	7592	7955	7957	7970	7620	7207
Alu	264	7669	6974	1292	7558	7934	6507	7943	2099	2542	7938	7890	7782	6546	7907	6997	6516	7956	7527	7945	7913	7930	7910	4442	5750	6382	7731	6861	3863	4500	6646	6721	7930	7904	7805	7940	6873	7937	7942	7922	7297	7923	7920	7679	7922	7920	7926	7661	7287
Alu	265	7722	7000	1295	7604	7989	6534	7991	2103	2554	7990	7977	7828	6560	7957	7012	6608	7986	7551	7988	7943	7985	7949	4466	5769	6417	7772	6895	3884	4515	6676	6764	7994	7965	7864	7991	6927	7991	7991	7989	7332	7984	7976	7719	7975	7990	7992	7747	7329
Alu	266	7733	6978	1292	7605	7971	6525	7984	2104	2561	7971	7970	7807	6550	7955	6993	6596	7990	7541	7968	7940	7972	7939	4460	5764	6409	7779	6895	3885	4499	6650	6748	7974	7972	7869	7971	6917	7975	7978	7981	7328	7979	7973	7719	7959	7980	7983	7734	7307
Alu	267	7661	6896	1278	7535	7913	6379	7935	2073	2532	7892	7881	7726	6472	7897	6924	6531	7924	7475	7894	7874	7916	7888	4394	5685	6342	7704	6821	3830	4446	6573	6686	7892	7893	7802	7892	6845	7886	7919	7913	7257	7899	7906	7654	7879	7922	7906	7638	7252
Alu	268	7757	6900	1287	7616	7995	6401	7901	2086	2552	7844	7876	7713	6471	7972	6986	6530	7993	7536	7982	7688	7823	7800	4424	5730	6228	7798	6896	3860	4496	6601	6754	7994	7858	7897	7972	6852	7972	7987	7986	7346	7992	7912	7584	7879	7955	7987	7551	7231
Alu	269	7762	6902	1287	7629	7969	6412	7958	2086	2542	7863	7898	7729	6480	7971	6976	6528	7972	7554	7947	7691	7830	7813	4406	5711	6219	7823	6899	3860	4493	6593	6763	7961	7879	7924	7972	6868	7966	7967	7969	7359	7964	7943	7601	7901	7961	7946	7554	7243
Alu	270	7719	6789	1284	7574	7923	6157	7936	2074	2528	7836	7676	7678	6302	7923	6938	6465	7947	7506	7887	7647	7772	7744	4367	5683	6161	7756	6850	3830	4457	6552	6709	7917	7840	7884	7902	6807	7868	7927	7905	7315	7914	7905	7562	7864	7934	7907	7380	7207
Alu	271	7688	6777	1277	7541	7897	6201	7948	2069	2509	7806	7844	7638	6299	7891	6921	6435	7922	7474	7878	7621	7753	7729	4341	5629	6136	7738	6811	3797	4442	6514	6659	7890	7800	7857	7883	6784	7884	7911	7901	7294	7913	7876	7520	7820	7925	7905	7385	7178
Alu	272	7576	6781	1256	7472	7808	6220	7924	2044	2459	7934	7958	7657	6349	7808	6829	6412	7867	7421	7806	7863	7934	7917	4268	5545	6257	7659	6731	3732	4385	6472	6553	7821	7856	7780	7845	6795	7873	7842	7833	7216	7817	7905	7611	7857	7893	7854	7578	7140
Alu	273	7326	6588	1194	7195	7560	6095	7744	1977	2345	7767	7891	7403	6211	7559	6489	6187	7713	7117	7541	7760	7795	7757	4098	5310	6079	7466	6492	3560	4182	6229	6286	7577	7674	7500	7622	6614	7615	7534	7621	6984	7569	7687	7447	7654	7654	7621	7498	6893
Alu	274	7605	6872	1232	7552	7918	6361	7994	2041	2425	7994	7999	7680	6510	7829	6687	6407	7994	7338	7862	7997	7993	7994	4253	5514	6281	7792	6754	3703	4323	6477	6514	7955	7996	7825	7957	6874	7963	7903	7982	7318	7990	7995	7751	7992	7993	7989	7794	7122
Alu	275	7640	6895	1232	7581	7949	6392	7996	2050	2434	7995	8001	7700	6549	7842	6703	6434	7994	7359	7899	7996	7994	7994	4258	5521	6306	7827	6795	3714	4327	6487	6533	7985	7995	7862	7991	6890	7995	7937	7994	7347	7994	7996	7787	7997	7992	7992	7829	7142
Alu	276	7632	6864	1224	7558	7930	6376	7952	2047	2430	7949	7963	7659	6543	7800	6597	6410	7955	7281	7856	7982	7972	7964	4235	5476	6270	7799	6773	3689	4303	6472	6494	7968	7967	7842	7970	6862	7917	7883	7956	7331	7964	7963	7780	7960	7973	7959	7834	7106
Alu	277	7677	6889	1219	7606	7966	6395	7948	2056	2429	7969	7978	7680	6568	7813	6572	6414	7977	7266	7882	7967	7962	7974	4244	5477	6292	7825	6778	3694	4311	6492	6491	7966	7951	7900	7968	6874	7925	7884	7962	7379	7958	7963	7821	7970	7970	7968	7895	7130
Alu	278	7749	7113	1232	7688	7977	6505	7983	2069	2442	7981	7991	7985	6678	7849	6792	6520	7971	7508	7977	7986	7987	7990	4273	5525	6852	7877	6831	3709	4323	6647	6550	7982	7977	7976	7978	7130	7986	7989	7986	7443	7985	7985	7982	7984	7983	7982	7985	7445
Alu	279	7714	7147	1220	7669	7872	6513	7919	2048	2416	7926	7952	7926	6673	7880	6843	6505	7913	7555	7897	7941	7926	7935	4248	5485	6961	7822	6781	3703	4277	6626	6519	7891	7920	7910	7907	7162	7938	7943	7899	7412	7903	7911	7918	7910	7893	7898	7955	7478
Alu	280	7864	7325	1233	7828	7970	6628	7973	2067	2456	7988	7984	7973	6764	7964	6990	6613	7972	7704	7969	7985	7983	7981	4298	5546	7208	7922	6876	3755	4317	6769	6594	7978	7975	7977	7983	7318	7981	7980	7973	7515	7978	7983	7978	7977	7980	7966	7989	7678
Alu	281	7939	7397	1242	7907	7986	6675	7991	2080	2473	7993	7985	7995	6820	7988	7065	6665	7988	7781	7990	7997	7990	7996	4320	5590	7356	7985	6935	3778	4346	6849	6646	7989	7996	7992	7995	7394	7994	7996	7991	7578	7993	7988	7995	7992	7991	7989	7997	7784
Alu	282	7987	7490	1251	7976	7980	6714	7979	2089	2480	7986	7972	7991	6875	7977	7171	6708	7977	7876	7972	7988	7982	7991	4354	5630	7491	7981	6988	3805	4371	6916	6695	7968	7984	7978	7975	7470	7991	7982	7976	7656	7983	7979	7984	7987	7966	7964	7984	7885
Alu	283	7994	7565	1261	7989	7984	6752	7981	2097	2488	7991	7984	7985	6912	7988	7245	6751	7992	7986	7987	7994	7991	7987	4374	5656	7575	7987	7024	3825	4387	6967	6728	7991	7989	7986	7985	7531	7988	7984	7982	7721	7987	7988	7989	7986	7987	7989	7991	7953
Alu	284	7966	7589	1262	7970	7958	6768	7971	2095	2486	7970	7982	7979	6926	7959	7274	6740	7969	7977	7962	7974	7970	7982	4368	5668	7629	7973	7034	3819	4386	6974	6726	7971	7977	7977	7964	7561	7975	7982	7973	7738	7981	7976	7975	7979	7976	7959	7980	7972
Alu	285	7830	7615	1223	7811	7822	6669	7873	2052	2416	7867	7903	7913	6976	7822	7183	6673	7858	7898	7870	7919	7900	7921	4287	5538	7618	7829	6901	3745	4291	6871	6614	7848	7868	7873	7866	7513	7920	7896	7840	7610	7831	7885	7892	7871	7857	7822	7931	7874
Alu	286	7786	7631	1226	7808	7827	6637	7905	2049	2409	7944	7940	7940	6986	7827	7181	6641	7951	7945	7873	7945	7932	7944	4250	5499	7678	7817	6835	3727	4255	6843	6606	7847	7905	7880	7861	7529	7944	7942	7856	7562	7851	7926	7936	7918	7900	7849	7948	7890
Alu	287	7871	7763	1241	7912	7929	6714	7986	2077	2427	7987	7982	7988	7097	7925	7280	6732	7988	7986	7976	7995	7986	7979	4280	5552	7867	7918	6907	3751	4295	6923	6663	7965	7995	7979	7961	7649	7983	7988	7977	7628	7985	7981	7984	7986	7989	7967	7985	7980
Alu	288	7864	7793	1245	7932	7956	6706	7969	2078	2423	7968	7963	7953	7094	7920	7299	6745	7970	7961	7953	7966	7975	7978	4284	5540	7929	7913	6922	3748	4285	6936	6658	7965	7955	7967	7955	7662	7960	7971	7961	7622	7956	7970	7968	7961	7958	7958	7974	7971
Alu	289	7856	7779	1231	7907	7946	6643	7960	2064	2408	7970	7958	7949	7074	7887	7281	6727	7947	7971	7919	7972	7971	7975	4259	5504	7918	7890	6908	3718	4253	6915	6626	7955	7950	7963	7942	7643	7959	7965	7946	7598	7945	7974	7970	7964	7956	7948	7968	7961
Alu	290	7664	7622	1199	7725	7782	6678	7814	1984	2347	7807	7708	7867	6948	7756	7159	6604	7846	7830	7751	7880	7852	7824	4095	5317	7858	7709	6698	3634	4124	6751	6463	7772	7809	7776	7743	7517	7828	7816	7753	7440	7766	7811	7815	7808	7793	7739	7776	7814
Alu	291	7721	7677	1203	7784	7845	6783	7933	1992	2362	7945	7919	7962	6991	7803	7222	6635	7910	7900	7809	7985	7978	7962	4118	5345	7955	7745	6737	3649	4142	6790	6507	7820	7906	7820	7810	7582	7926	7929	7841	7489	7839	7925	7895	7912	7882	7814	7904	7880
Alu	292	7787	7762	1201	7850	7917	6923	7933	1993	2365	7946	7966	7945	7091	7823	7304	6703	7933	7944	7871	7960	7940	7958	4130	5374	7944	7776	6767	3672	4137	6845	6559	7905	7956	7898	7887	7669	7955	7942	7939	7548	7949	7959	7951	7939	7948	7931	7958	7950
Alu	293	7906	7905	1218	7984	7991	7122	7996	2016	2399	7994	7993	7996	7245	7920	7430	6812	7982	7993	7993	7994	7996	7993	4187	5443	7996	7901	6866	3718	4206	6955	6645	7992	7987	7992	7992	7809	7989	7990	7994	7677	7992	7995	7992	7993	7992	7987	7989	7986
Alu	294	7955	7972	1227	7986	7984	7212	7988	2029	2410	7993	7988	7980	7319	7979	7483	6864	7975	7988	7988	7985	7985	7985	4206	5476	7988	7964	6924	3730	4229	6997	6703	7984	7982	7983	7995	7880	7987	7982	7983	7732	7979	7993	7985	7983	7983	7986	7985	7989
Alu	295	7977	7970	1237	7979	7973	7365	7975	2036	2425	7978	7981	7966	7434	7978	7567	6948	7964	7975	7970	7976	7982	7976	4233	5528	7969	7952	6980	3751	4268	7079	6756	7975	7974	7971	7970	7969	7980	7965	7978	7807	7971	7967	7971	7970	7975	7977	7976	7969
Alu	296	7985	7993	1261	7988	7984	7589	7992	2067	2462	7987	7991	7988	7594	7983	7744	7074	7989	7982	7985	7992	7992	7990	4319	5621	7991	7983	7110	3816	4352	7232	6893	7993	7991	7981	7985	7992	7992	7984	7989	7973	7992	7989	7983	7983	7991	7990	7990	7989
Alu	297	7991	7985	1266	7986	7992	7674	7985	2087	2481	7991	7991	7981	7677	7977	7835	7129	7991	7988	7983	7990	7995	7985	4352	5663	7983	7977	7171	3838	4389	7282	6959	7995	7989	7991	7985	7987	7991	7991	7991	7994	7986	7985	7992	7994	7993	7988	7994	7987
Alu	298	7975	7971	1274	7975	7971	7747	7970	2087	2494	7977	7984	7973	7719	7956	7882	7143	7944	7970	7959	7987	7981	7974	4373	5667	7978	7959	7225	3840	4395	7313	7001	7971	7978	7975	7971	7972	7977	7978	7971	7968	7982	7966	7978	7985	7975	7974	7976	7963
Alu	299	7996	7993	1287	7993	7991	7832	7999	2095	2506	7995	7995	7993	7769	7984	7950	7203	7985	7992	7994	7990	7990	7991	4389	5693	7990	7997	7274	3861	4416	7362	7051	7993	7993	7997	7988	7991	7991	7990	7991	7991	7994	7993	7988	7989	7995	7987	7991	7993
Alu	300	7991	7991	1332	7996	7990	7995	7999	2167	2588	7994	7997	7993	7995	7993	7993	7490	7991	7995	7990	7987	7990	7996	4565	5890	7994	7991	7537	4009	4565	7679	7328	7994	7990	7993	7988	7998	7995	7987	7997	7987	7992	7994	7992	7994	7983	7993	7995	7997
Alu	301	7987	7985	1330	7993	7990	7985	7983	2174	2590	7982	7987	7986	7994	7980	7989	7505	7986	7983	7980	7986	7991	7990	4566	5891	7990	7981	7550	4020	4576	7703	7334	7987	7993	7989	7985	7976	7986	7985	7989	7981	7988	7991	7985	7979	7987	7986	7989	7989
Alu	302	7998	7982	1331	7996	7991	7996	7990	2182	2589	7978	7990	7994	7995	7953	7989	7512	7993	7995	7954	7995	7992	7997	4577	5873	7996	7954	7565	4028	4577	7718	7356	7994	7993	7996	7987	7989	7996	7991	7987	7990	7995	7984	7992	7988	7994	7993	7997	7991
Alu	303	7988	7988	1333	7988	7988	7994	7978	2191	2616	7993	7994	7990	7987	7992	7990	7559	7963	7983	7990	7991	7991	7992	4587	5922	7986	7990	7587	4045	4601	7751	7378	7984	7995	7988	7996	7988	7984	7984	7987	7983	7985	7987	7987	7993	7994	7993	7990	7985
Alu	304	7987	7925	1332	7980	7987	7989	7991	2185	2615	7994	7745	7988	7976	7994	7990	7552	7919	7975	7957	7992	7990	7996	4583	5916	7968	7973	7579	4045	4597	7750	7384	7986	7993	7979	7986	7946	7981	7990	7988	7975	7983	7987	7974	7986	7988	7993	7991	7981
Alu	305	7933	7966	1342	7948	7960	7733	7976	2184	2625	7966	7979	7982	7962	7982	7962	7578	7931	7978	7969	7970	7955	7962	4607	5976	7954	7960	7618	4079	4626	7811	7426	7948	7959	7959	7950	7967	7971	7950	7946	7937	7937	7956	7973	7961	7936	7941	7965	7958
Alu	306	7996	7998	1359	7998	7997	7913	7997	2235	2690	7994	7997	7993	7998	7993	7995	7712	7994	7998	7995	7998	7999	7998	4686	6140	7998	7995	7773	4156	4719	7949	7566	7998	7995	7997	7994	7997	7997	7998	7996	7995	7995	7999	7999	7999	7998	7995	7995	7998
Alu	307	7992	7941	1362	7995	7996	7963	7998	2248	2702	8000	7996	7996	7796	7998	7996	7760	7995	7977	7996	7998	7996	7996	4709	6172	7996	7997	7821	4163	4737	7981	7598	7994	7990	7995	7987	8000	7990	7999	7994	7993	7998	7989	7997	7990	7997	7993	7988	7995
Alu	308	7986	7946	1362	7996	7992	7961	7992	2249	2701	7994	7985	7984	7578	7989	7993	7693	6869	7978	7990	7987	7986	7969	4707	6168	7978	7995	7819	4166	4734	7977	7600	7993	7992	7943	7966	7994	7867	7989	7990	7997	7991	7967	7974	7986	7991	7994	7796	7982
Alu	309	7996	7995	1378	7987	7995	7989	7997	2265	2719	8000	7996	7999	7639	7995	7992	7761	6943	7996	7996	7994	7995	7991	4746	6196	7998	7998	7873	4193	4768	7994	7659	7988	7996	7990	7997	7998	7970	7989	7994	7992	7991	7993	7993	7987	7995	7994	7883	7995
Alu	310	6627	7221	1255	6607	7190	7263	7490	1842	2307	7288	7532	7586	7099	7741	7126	7154	6969	7621	7413	7393	7080	7181	3732	5349	7625	7153	6490	3431	4007	6970	6517	6930	7092	6947	6869	7443	7497	7271	6712	6593	6632	7101	7377	7209	6738	6762	7350	7275
Alu	311	6585	6828	1074	6529	6575	7169	6588	1781	2122	6725	7263	6595	6798	6653	6671	6589	7049	6732	6929	6776	6692	6887	3661	4887	6821	6669	6450	3329	3742	6526	6377	6659	6808	6813	6726	6701	6959	6699	6667	6570	6642	6714	6700	6713	6652	6764	6973	6632
Alu	312	6625	6871	1062	6580	6608	7219	6643	1786	2123	6806	7388	6653	6826	6699	6702	6617	7127	6753	6971	6846	6762	6955	3669	4881	6857	6728	6484	3328	3743	6556	6409	6702	6870	6861	6781	6722	7021	6777	6731	6616	6718	6776	6745	6769	6730	6834	7038	6676
Alu	313	6632	6879	1059	6591	6626	7234	6666	1782	2116	6821	7420	6672	6833	6706	6711	6626	7146	6768	6987	6859	6783	6973	3662	4874	6868	6743	6486	3328	3741	6567	6422	6724	6880	6879	6792	6732	7039	6801	6757	6636	6740	6793	6766	6793	6751	6849	7061	6686
Alu	314	6638	6883	1058	6594	6623	7235	6667	1781	2115	6819	7428	6669	6887	6706	6705	6619	7146	6771	6982	6873	6788	6982	3654	4863	6809	6745	6480	3324	3727	6561	6421	6725	6880	6878	6806	6744	7038	6804	6759	6632	6747	6796	6755	6793	6758	6856	7169	6678
Alu	315	6690	6963	1061	6681	6694	7312	6816	1794	2144	6970	7612	6773	6972	6792	6770	6690	7260	6849	7076	7001	6909	7106	3688	4908	6900	6822	6543	3360	3755	6618	6458	6818	6980	6943	6899	6815	7138	6938	6857	6699	6839	6930	6853	6915	6871	6970	7332	6763
Alu	316	6747	7027	1069	6752	6772	7386	6953	1807	2156	7079	7739	6857	7034	6860	6840	6748	7363	6926	7156	7105	7035	7224	3714	4946	6983	6889	6590	3381	3783	6667	6500	6882	7075	6995	6972	6877	7240	7060	6931	6767	6935	7032	6949	7003	6980	7042	7447	6824
Alu	317	6799	7088	1075	6799	6825	7446	7045	1818	2165	7179	7896	6932	7078	6932	6893	6786	7451	7003	7224	7200	7131	7336	3735	4984	7031	6944	6635	3396	3813	6706	6563	6948	7148	7063	7033	6936	7305	7164	7001	6816	7008	7107	7032	7088	7064	7127	7543	6890
Alu	318	6838	7137	1079	6825	6873	7490	7128	1830	2177	7266	7994	6999	7139	6977	6937	6824	7514	7048	7279	7278	7215	7408	3752	5012	7078	6989	6663	3411	3836	6740	6604	7000	7206	7107	7083	6981	7369	7248	7064	6862	7075	7175	7075	7170	7131	7197	7656	6931
Alu	319	6963	7266	1096	6971	7022	7623	7373	1851	2209	7500	7994	7198	7281	7104	7067	6932	7730	7213	7396	7471	7426	7640	3822	5073	7205	7119	6768	3460	3905	6844	6686	7139	7353	7252	7239	7123	7546	7500	7246	6982	7260	7383	7230	7369	7334	7360	7907	7053
Alu	320	7086	7408	1113	7100	7184	7799	7604	1880	2250	7770	7995	7385	7413	7252	7216	7061	7930	7353	7566	7727	7723	7878	3875	5160	7363	7272	6862	3511	3971	6970	6792	7296	7550	7388	7412	7266	7761	7721	7441	7137	7439	7596	7433	7572	7573	7550	7997	7183
Alu	321	7105	7428	1114	7111	7209	7826	7634	1887	2255	7802	8001	7403	7434	7266	7232	7075	7954	7370	7586	7748	7763	7915	3881	5173	7385	7289	6871	3516	3983	6998	6812	7316	7572	7404	7432	7284	7785	7755	7464	7152	7465	7625	7461	7585	7604	7574	8001	7202
Alu	322	7112	7432	1114	7116	7211	7830	7645	1887	2254	7805	8002	7407	7440	7275	7237	7078	7962	7378	7593	7754	7777	7922	3883	5175	7390	7296	6876	3518	3987	7001	6818	7324	7578	7410	7440	7288	7796	7767	7470	7161	7473	7634	7467	7586	7615	7581	8002	7205
Alu	323	7119	7441	1119	7125	7222	7839	7665	1888	2260	7823	8001	7422	7451	7286	7245	7088	7980	7396	7599	7763	7805	7941	3883	5182	7404	7305	6885	3516	3992	7006	6823	7336	7596	7419	7450	7299	7804	7790	7480	7168	7487	7655	7477	7595	7636	7601	8000	7220
Alu	324	7189	7514	1126	7208	7299	7906	7777	1899	2274	7942	8001	7487	7524	7346	7304	7135	8000	7464	7675	7852	7893	7999	3909	5217	7475	7361	6937	3543	4015	7046	6865	7396	7676	7478	7532	7359	7894	7906	7577	7234	7576	7752	7559	7690	7752	7684	8000	7279
Alu	325	7208	7539	1131	7235	7328	7940	7833	1903	2286	7992	7999	7528	7547	7363	7325	7160	8001	7490	7705	7885	7921	7998	3919	5232	7508	7390	6955	3551	4025	7066	6880	7426	7710	7506	7565	7386	7919	7942	7623	7253	7610	7784	7593	7748	7801	7728	8000	7296
Alu	326	7235	7571	1137	7277	7381	7973	7900	1912	2292	8000	8001	7564	7584	7404	7369	7184	7997	7525	7750	7950	7982	7996	3940	5265	7541	7434	6983	3568	4038	7099	6916	7465	7747	7545	7610	7416	7996	7996	7673	7289	7665	7841	7647	7811	7860	7775	8002	7336
Alu	327	7278	7622	1142	7307	7431	7993	7975	1923	2300	7995	8002	7606	7633	7441	7397	7230	7998	7557	7799	7990	7996	7999	3956	5280	7588	7471	7013	3591	4053	7128	6942	7508	7810	7588	7658	7444	7997	7994	7722	7329	7719	7887	7695	7874	7914	7832	8003	7380
Alu	328	7348	7668	1147	7377	7517	8001	7996	1938	2315	8001	8004	7699	7696	7498	7449	7276	8002	7618	7843	7998	7999	8001	3978	5317	7666	7525	7062	3619	4085	7179	6997	7584	7903	7651	7739	7521	7998	7998	7817	7390	7796	7992	7790	7962	7998	7935	8005	7442
Alu	329	7373	7686	1149	7397	7542	8000	7999	1940	2319	8000	8005	7719	7717	7516	7464	7294	8004	7640	7861	8000	8001	8003	3991	5333	7683	7540	7086	3633	4095	7188	7013	7600	7927	7674	7763	7548	8001	7999	7841	7408	7826	7999	7817	7994	8000	7963	8006	7456
Alu	330	7371	7688	1149	7399	7552	7999	7995	1940	2318	7997	8003	7720	7717	7516	7463	7296	8001	7641	7860	7999	7999	7999	3987	5331	7688	7538	7085	3629	4093	7190	7013	7599	7927	7676	7762	7547	7998	7997	7844	7410	7826	7997	7820	7993	7997	7962	8006	7454
Alu	331	7428	7732	1154	7443	7597	8001	7997	1950	2327	7997	8003	7779	7766	7557	7500	7339	8002	7676	7912	7993	7998	8000	4006	5356	7732	7575	7116	3641	4114	7214	7043	7660	7971	7715	7812	7581	7995	7988	7909	7457	7887	7993	7878	7993	7995	7994	8003	7496
Alu	332	7502	7806	1167	7532	7671	8002	7998	1966	2360	8001	8001	7866	7851	7624	7549	7397	8005	7743	7992	8001	7998	8000	4042	5406	7813	7629	7167	3667	4143	7279	7100	7740	7998	7790	7898	7643	8002	7996	7999	7546	7976	7996	7970	7994	7998	7994	8004	7561
Alu	333	7510	7814	1167	7539	7677	8004	8001	1967	2362	8002	8002	7872	7864	7631	7559	7403	8008	7754	7999	8002	8001	8005	4046	5412	7819	7634	7177	3672	4147	7289	7105	7745	8000	7799	7904	7649	8003	7999	8001	7556	7986	8000	7979	7994	8000	8000	8007	7562
Alu	334	7512	7812	1167	7542	7681	8003	8002	1967	2362	8002	8004	7874	7866	7634	7559	7401	8008	7757	7999	8004	8001	8007	4046	5412	7820	7636	7174	3675	4146	7289	7107	7746	8001	7799	7905	7648	8003	8001	7998	7560	7984	7998	7982	7995	8001	8002	8007	7563
Alu	335	7515	7812	1166	7540	7688	8004	8003	1966	2361	8004	8007	7874	7870	7637	7564	7400	8009	7763	7998	8004	7999	8006	4047	5415	7825	7637	7176	3677	4145	7292	7105	7751	8002	7803	7906	7654	8004	8000	7999	7564	7989	7998	7985	7999	8001	8001	8009	7565
Alu	336	7511	7814	1166	7544	7692	8002	8000	1970	2363	8001	8004	7873	7868	7638	7567	7401	8006	7765	8000	8002	7996	8004	4045	5416	7827	7634	7177	3676	4150	7296	7104	7756	8001	7800	7911	7660	8002	8000	7997	7562	7992	8000	7983	7998	7992	7998	8009	7567
Alu	337	7541	7832	1171	7565	7717	8005	8003	1976	2367	8005	8005	7909	7889	7672	7582	7426	8008	7784	7999	8001	7997	8007	4057	5427	7848	7653	7196	3687	4164	7307	7114	7780	8000	7822	7946	7680	8001	8000	7997	7580	7999	8001	7997	7999	7997	7999	8005	7597
Alu	338	7961	7994	1244	7995	7998	8006	8004	2075	2483	8006	8007	7995	7999	7997	7977	7771	8009	7998	8000	8004	8000	8008	4269	5657	7999	7996	7514	3861	4362	7649	7458	7998	8001	7995	7999	7996	8002	8002	7998	7999	7999	8002	7999	8001	7997	8000	8005	7999
Alu	339	7995	7994	1255	7997	7999	8008	8007	2099	2511	8005	8008	7999	7999	7998	7996	7863	8010	7999	8001	8006	8001	8010	4323	5706	8000	7997	7573	3902	4411	7731	7537	8000	8002	7994	8000	7997	8002	8006	8001	7997	7999	8004	7998	8003	8003	8002	8006	7999
Alu	340	7998	7996	1279	7997	7999	8006	8007	2131	2550	8005	8008	7997	8000	7999	7997	7985	8011	8000	8000	8004	8004	8010	4399	5806	8000	7998	7713	3973	4475	7842	7650	8001	8001	7996	7999	7997	8004	8005	8002	7998	8001	8004	8001	8002	8004	8001	8004	8000
Alu	341	8001	8000	1288	8002	8002	8010	8010	2159	2571	8006	8008	8002	7998	8001	8001	7999	8015	8003	8004	8005	8005	8011	4443	5842	8001	8003	7800	4017	4532	7914	7717	8000	8007	8000	8002	8002	8004	8009	8004	8003	8004	8006	8001	8005	8006	8003	8011	8000
Alu	342	8002	8003	1295	8004	8004	8011	8010	2173	2589	8009	8011	8004	8004	8004	8002	8001	8016	8004	8005	8009	8007	8014	4484	5886	8004	8004	7866	4043	4571	7977	7786	8003	8008	8003	8004	8003	8006	8012	8006	8004	8005	8007	8004	8006	8007	8007	8012	8002
Alu	343	8004	8004	1298	8005	8005	8012	8011	2184	2604	8010	8012	8005	8004	8004	8003	8000	8017	8005	8005	8010	8008	8015	4508	5906	8004	8005	7894	4057	4587	7999	7811	8004	8008	8003	8005	8003	8007	8012	8007	8005	8005	8007	8005	8007	8008	8005	8014	8003
Alu	344	8002	8004	1304	8006	8004	8013	8012	2188	2618	8009	8012	8002	8002	8005	8003	8003	8018	8005	8007	8010	8007	8016	4519	5923	8003	8006	7909	4066	4599	7999	7830	8004	8010	8001	8001	8004	8007	8012	8007	8002	8006	8009	8006	8006	8008	8007	8013	8003
Alu	345	8002	8006	1325	8006	8006	8013	8013	2234	2674	8012	8012	8006	8005	8007	8005	8003	8018	8007	8007	8009	8009	8017	4623	6033	8005	8007	7999	4143	4672	8000	7972	8003	8011	8004	8006	8005	8009	8015	8008	8005	8007	8010	8007	8008	8009	8008	8016	8004
Alu	346	8005	8007	1343	8005	8006	8014	8015	2265	2702	8013	8014	8008	8006	8008	8005	8005	8019	8006	8009	8012	8010	8016	4679	6100	8006	8007	8001	4191	4724	8003	8000	8007	8012	8003	8007	8005	8010	8014	8010	8007	8008	8010	8008	8009	8010	8009	8016	8005
Alu	347	8006	8008	1356	8006	8007	8016	8013	2287	2722	8014	8014	8009	8007	8009	8007	8005	8019	8009	8009	8013	8010	8017	4705	6148	8005	8009	8002	4230	4755	7998	7998	8007	8012	8005	8007	8005	8011	8016	8009	8007	8007	8011	8009	8009	8010	8009	8017	8005
Alu	348	8008	8009	1392	8009	8007	8017	8017	2340	2768	8014	8015	8010	8009	8009	8008	8007	8021	8010	8010	8014	8013	8019	4841	6274	8007	8010	8003	4337	4845	8005	8002	8009	8012	8007	8008	8007	8012	8016	8011	8007	8010	8013	8010	8010	8012	8011	8018	8006
Alu	349	8009	8010	1398	8010	8009	8018	8018	2351	2781	8015	8015	8011	8010	8010	8009	8008	8022	8011	8011	8014	8014	8019	4855	6306	8009	8010	8004	4357	4858	8006	8002	8009	8015	8008	8009	8009	8013	8018	8011	8009	8011	8014	8011	8011	8013	8013	8019	8009
Alu	350	8010	8011	1403	8010	8009	8018	8018	2359	2785	8015	8016	8011	8010	8010	8009	8009	8022	8011	8010	8015	8015	8018	4865	6312	8009	8011	8004	4362	4865	8005	8002	8009	8015	8008	8010	8008	8014	8019	8011	8011	8012	8014	8011	8012	8014	8013	8019	8010
Alu	351	8011	8012	1417	8012	8011	8020	8019	2379	2806	8017	8017	8012	8011	8011	8010	8009	8023	8013	8013	8016	8014	8021	4899	6361	8011	8012	8006	4400	4907	8007	8004	8011	8017	8010	8010	8010	8015	8020	8013	8012	8013	8015	8013	8012	8014	8014	8021	8011
Alu	352	8012	8013	1424	8013	8012	8021	8019	2388	2814	8017	8018	8012	8012	8012	8010	8009	8023	8014	8014	8017	8014	8021	4914	6376	8012	8013	8007	4408	4917	8008	8004	8010	8018	8011	8010	8009	8015	8019	8014	8013	8013	8015	8012	8013	8015	8012	8021	8011
Alu	353	8012	8013	1427	8013	8013	8022	8021	2406	2827	8017	8019	8013	8013	8012	8011	8010	8024	8015	8015	8018	8015	8022	4948	6412	8012	8014	8007	4432	4948	8009	8003	8011	8019	8012	8012	8011	8017	8019	8015	8014	8014	8016	8014	8012	8016	8015	8021	8012
Alu	354	8013	8014	1430	8014	8014	8023	8022	2415	2832	8018	8019	8014	8011	8012	8013	8012	8025	8016	8016	8019	8016	8024	4969	6429	8010	8014	8006	4451	4968	8010	8004	8013	8020	8012	8013	8012	8018	8020	8015	8015	8016	8013	8016	8012	8016	8016	8020	8012
Alu	355	8014	8014	1438	8015	8015	8024	8024	2427	2847	8020	8021	8013	8013	8013	8014	8013	8026	8017	8017	8019	8017	8025	5006	6482	8014	8015	8009	4482	4998	8011	8003	8015	8021	8013	8014	8013	8019	8022	8013	8016	8017	8017	8016	8014	8018	8017	8021	8014
Alu	356	8014	8013	1440	8016	8016	8025	8024	2432	2855	8003	8022	8014	8013	8013	8014	8011	8027	8018	8018	8018	8015	8025	5015	6486	8007	8016	8010	4487	5011	8008	8003	8015	8020	8013	8013	8013	8018	8008	8014	8016	8017	8013	8017	8014	8019	8017	8019	8015
Alu	357	8014	8015	1443	8014	8013	8023	8022	2440	2862	7990	8020	8012	8011	8009	8014	8006	8028	8018	8015	8017	8017	8027	5031	6476	7989	8010	8010	4502	5021	8010	8001	8015	8022	8014	8015	8014	8018	7983	8014	8015	8016	8009	8014	8014	8020	8015	8017	8012
Alu	358	8012	8008	1444	8011	7938	8022	8019	2466	2886	7381	8018	8013	8010	8014	8009	7919	8017	8013	8013	8018	8014	8021	5094	6324	7534	8013	8008	4552	5080	7884	7992	8007	7986	8012	8010	8010	8013	7328	8011	8012	8011	7851	8013	8012	8013	8016	8016	8012
Alu	359	8018	8017	1464	8019	8019	8027	8028	2477	2920	8020	8022	8016	8017	8017	8017	8016	8029	8021	8020	8021	8020	8029	5114	6606	8017	8020	8013	4575	5099	8015	8004	8019	8025	8017	8017	8017	8022	8021	8017	8019	8021	8017	8020	8018	8021	8020	8022	8016
Alu	360	8019	8018	1464	8020	8020	8028	8027	2477	2927	8019	8022	8017	8017	8017	8018	8017	8030	8022	8021	8022	8021	8029	5121	6613	8016	8020	8014	4580	5102	8015	8005	8020	8026	8018	8018	8018	8023	8024	8018	8020	8022	8019	8021	8018	8022	8021	8024	8016
Alu	361	8019	8018	1467	8020	8019	8027	8027	2480	2930	8005	8019	8018	8016	8017	8017	8015	8027	8020	8022	8022	8018	8027	5126	6613	8004	8019	8015	4584	5103	8014	8004	8021	8025	8019	8014	8015	8021	8009	8016	8018	8022	8018	8021	8019	8022	8022	8024	8014
Alu	362	8020	8018	1477	8022	8021	8028	8028	2492	2940	8022	8020	8018	8018	8019	8019	8018	8027	8022	8023	8022	8020	8029	5145	6644	8016	8021	8015	4609	5123	8016	8006	8022	8026	8020	8016	8016	8023	8023	8019	8021	8023	8019	8022	8017	8024	8022	8026	8017
Alu	363	8019	8020	1480	8022	8021	8026	8029	2505	2953	8022	8020	8019	8019	8019	8018	8018	8030	8022	8024	8023	8020	8030	5169	6674	8014	8017	8016	4628	5135	8016	8004	8023	8026	8020	8018	8015	8022	8024	8017	8021	8023	8016	8021	8018	8025	8021	8027	8018
Alu	364	8022	8019	1488	8022	8023	8030	8030	2514	2963	8024	8018	8020	8020	8020	8020	8020	8029	8024	8025	8023	8019	8031	5186	6699	8015	8021	8018	4647	5152	8018	8007	8024	8027	8021	8020	8014	8024	8028	8019	8022	8025	8019	8022	8018	8026	8023	8028	8017
Alu	365	8019	8020	1491	8023	8023	8031	8029	2514	2978	8025	8018	8021	8021	8020	8021	8020	8030	8025	8026	8022	8018	8031	5188	6721	8016	8021	8019	4654	5161	8019	8005	8024	8028	8022	8021	8016	8024	8026	8018	8021	8026	8018	8022	8019	8026	8019	8029	8017
Alu	366	8023	8021	1498	8023	8024	8032	8032	2534	3000	8026	8017	8021	8022	8022	8023	8022	8032	8026	8027	8023	8020	8033	5222	6782	8017	8024	8019	4682	5197	8021	8005	8024	8031	8021	8021	8016	8025	8028	8019	8022	8026	8020	8023	8019	8027	8022	8030	8019
Alu	367	8023	8022	1502	8024	8024	8032	8033	2536	3013	8027	8019	8022	8023	8020	8024	8023	8034	8027	8028	8026	8022	8034	5234	6799	8018	8025	8019	4694	5209	8022	8006	8023	8031	8022	8023	8018	8024	8029	8021	8021	8026	8021	8024	8020	8028	8021	8030	8019
Alu	368	8024	8024	1508	8024	8025	8032	8033	2554	3034	8026	8021	8024	8024	8024	8023	8024	8035	8028	8028	8027	8025	8034	5277	6843	8020	8026	8021	4722	5248	8023	8005	8025	8032	8023	8023	8018	8027	8030	8020	8022	8027	8021	8025	8022	8027	8023	8032	8020
Alu	369	8023	8025	1514	8024	8026	8034	8031	2565	3042	8027	8020	8025	8024	8024	8024	8024	8036	8025	8029	8027	8026	8034	5308	6890	8020	8027	8017	4747	5270	8024	8004	8024	8032	8023	8023	8016	8027	8031	8021	8024	8026	8022	8026	8021	8025	8023	8032	8022
Alu	370	8026	8025	1521	8026	8027	8035	8033	2578	3059	8029	8023	8025	8026	8026	8026	8024	8037	8029	8030	8029	8026	8036	5338	6922	8021	8027	8022	4777	5301	8025	8007	8025	8034	8025	8026	8020	8027	8032	8022	8025	8029	8022	8027	8023	8029	8024	8033	8022
Alu	371	8027	8025	1526	8027	8028	8037	8034	2581	3070	8030	8022	8026	8027	8025	8026	8026	8038	8030	8031	8028	8027	8038	5344	6937	8022	8028	8023	4784	5312	8026	8007	8028	8034	8026	8025	8020	8027	8033	8023	8026	8029	8023	8028	8023	8030	8025	8034	8023
Alu	372	8027	8027	1540	8028	8029	8038	8035	2601	3091	8031	8024	8027	8027	8027	8027	8027	8039	8031	8032	8031	8028	8039	5384	6978	8023	8029	8024	4820	5345	8027	8009	8029	8035	8027	8028	8022	8031	8034	8024	8026	8031	8025	8029	8026	8031	8027	8036	8025
Alu	373	8027	8025	1542	8028	8029	8039	8036	2608	3096	8032	8015	8026	8028	8027	8027	8027	8040	8030	8032	8031	8027	8037	5388	6987	8024	8029	8023	4823	5350	8027	8007	8028	8036	8028	8029	8022	8032	8035	8025	8025	8032	8025	8030	8027	8031	8025	8036	8026
Alu	374	8029	8001	1551	8029	8028	8040	8036	2617	3100	8030	7970	8027	8029	8027	8028	8022	8041	8033	8021	8031	8027	8037	5407	7006	8019	8020	8020	4836	5370	8029	8006	8029	8035	8028	8029	8018	8023	8035	8024	8027	8033	8024	8021	8028	8033	8027	8037	8026
Alu	375	8025	7373	1569	8029	8028	8038	8035	2642	3125	8024	6515	8026	8026	8027	8026	8010	8038	8032	7680	8020	8024	8037	5464	7059	7906	7829	8022	4876	5425	8024	8006	8027	8033	8021	8024	7966	7863	8035	8017	8025	8029	8025	7858	8027	8028	8020	8028	7967
Alu	376	8030	8030	1574	8031	8032	8042	8039	2662	3136	8034	8025	8030	8031	8030	8030	8030	8043	8035	8036	8034	8028	8040	5491	7072	8025	8033	8027	4895	5439	8031	8011	8032	8038	8031	8032	8024	8034	8037	8027	8029	8034	8028	8032	8030	8035	8028	8038	8028
Alu	377	8031	8031	1576	8032	8033	8043	8040	2664	3139	8035	8018	8031	8032	8031	8031	8031	8044	8036	8035	8036	8029	8040	5499	7081	8026	8034	8028	4903	5444	8032	8012	8033	8039	8032	8033	8024	8034	8038	8028	8030	8035	8029	8033	8031	8035	8029	8039	8028
Alu	378	8032	8027	1580	8032	8033	8044	8041	2668	3146	8035	8012	8031	8033	8031	8030	8031	8044	8035	8034	8037	8030	8040	5515	7098	8027	8034	8030	4915	5453	8033	8012	8033	8040	8031	8032	8025	8034	8038	8028	8030	8036	8028	8031	8032	8034	8030	8040	8029
Alu	379	8032	8032	1580	8034	8034	8045	8042	2670	3152	8037	8025	8033	8034	8033	8033	8033	8046	8038	8037	8037	8031	8042	5522	7106	8028	8034	8030	4921	5458	8034	8012	8035	8041	8033	8035	8027	8037	8040	8029	8032	8036	8031	8034	8032	8037	8030	8041	8029
Alu	380	8031	8032	1581	8035	8035	8046	8040	2670	3152	8037	8023	8034	8032	8033	8033	8032	8046	8037	8037	8037	8030	8041	5523	7105	8026	8035	8028	4920	5459	8032	8012	8036	8041	8030	8035	8026	8036	8039	8027	8032	8036	8030	8033	8033	8037	8030	8042	8029
Alu	381	8034	8034	1582	8036	8036	8047	8042	2672	3155	8039	8026	8035	8035	8034	8035	8034	8047	8040	8038	8039	8032	8044	5534	7113	8030	8035	8031	4927	5462	8035	8013	8037	8042	8035	8037	8029	8039	8041	8030	8034	8038	8032	8036	8034	8039	8032	8043	8032
Alu	382	8035	8035	1584	8037	8036	8047	8043	2674	3155	8040	8026	8036	8035	8035	8036	8034	8047	8041	8037	8039	8033	8045	5536	7113	8031	8035	8032	4930	5468	8036	8013	8038	8043	8036	8038	8030	8039	8042	8031	8035	8039	8033	8037	8035	8040	8032	8043	8032
Alu	383	8036	8035	1586	8037	8035	8048	8042	2677	3156	8038	8027	8035	8033	8035	8035	8034	8048	8041	8038	8039	8032	8044	5544	7122	8031	8036	8033	4933	5473	8036	8014	8039	8044	8035	8039	8031	8038	8040	8032	8035	8040	8033	8038	8036	8040	8032	8043	8032
Alu	384	8037	8035	1586	8036	8036	8048	8044	2678	3183	8041	8029	8037	8035	8035	8037	8033	8045	8040	8038	8041	8033	8043	5550	7155	8033	8036	8032	4940	5491	8037	8009	8039	8045	8036	8040	8032	8039	8038	8031	8036	8040	8034	8038	8037	8040	8030	8043	8032
Alu	385	8037	8035	1589	8036	8037	8050	8045	2701	3213	8042	8030	8037	8035	8037	8037	8032	8047	8041	8039	8041	8033	8045	5570	7213	8034	8037	8034	4973	5527	8039	8009	8040	8045	8038	8040	8033	8040	8040	8033	8035	8039	8034	8039	8037	8042	8031	8043	8033
Alu	386	8037	8038	1590	8038	8038	8051	8045	2705	3220	8042	8031	8040	8036	8038	8038	8035	8047	8041	8040	8043	8035	8045	5582	7228	8034	8039	8034	4981	5533	8040	8008	8041	8046	8038	8042	8033	8041	8041	8034	8038	8042	8036	8039	8039	8042	8031	8044	8034
Alu	387	8036	8036	1590	8037	8035	8050	8045	2705	3222	8044	8029	8040	8034	8038	8039	8032	8040	8041	8040	8042	8036	8045	5582	7227	8032	8038	8035	4983	5536	8039	8007	8038	8045	8034	8043	8034	8041	8040	8035	8036	8042	8037	8038	8035	8042	8031	8043	8034
Alu	388	8036	8038	1591	8040	8039	8053	8047	2711	3244	8045	8032	8041	8038	8040	8040	8038	8044	8042	8042	8044	8037	8047	5592	7249	8036	8041	8036	4992	5551	8042	8008	8041	8047	8039	8044	8035	8042	8043	8034	8039	8044	8038	8041	8040	8044	8033	8045	8035
Alu	389	8034	8038	1591	8039	8038	8054	8047	2711	3249	8046	8032	8042	8038	8039	8042	8037	8041	8043	8043	8045	8037	8047	5600	7259	8036	8042	8037	4997	5559	8043	8003	8043	8047	8040	8044	8036	8040	8042	8034	8040	8042	8038	8041	8039	8045	8034	8044	8035
Alu	390	8034	8039	1591	8039	8039	8055	8047	2716	3254	8047	8032	8043	8039	8039	8043	8038	8044	8044	8042	8046	8036	8046	5604	7264	8037	8043	8038	5003	5562	8044	8003	8044	8047	8040	8045	8036	8042	8042	8034	8040	8044	8037	8042	8037	8045	8035	8041	8033
Alu	391	8034	8040	1591	8039	8038	8054	8047	2718	3258	8047	8028	8043	8004	8040	8043	8016	8044	8044	8044	8047	8033	8039	5610	7275	8018	8044	8034	5008	5564	8042	7996	8045	8043	8040	8042	8014	8042	8044	8034	8040	8043	8037	8043	8037	8043	8036	8011	8034
Alu	392	8032	8037	1596	8035	8034	8054	8044	2723	3277	8044	8030	8037	8036	8034	8039	8036	8042	8041	8037	8043	8031	8044	5633	7312	8038	8039	8035	5023	5584	8040	8002	8041	8044	8039	8047	8033	8039	8037	8030	8039	8040	8032	8042	8038	8040	8033	8039	8031
Alu	393	8034	8042	1599	8042	8042	8058	8050	2733	3285	8049	8034	8045	8039	8041	8045	8041	8046	8047	8046	8046	8037	8050	5646	7334	8040	8045	8041	5033	5602	8047	8001	8046	8046	8044	8047	8039	8044	8047	8036	8043	8047	8040	8045	8038	8047	8038	8043	8036
Alu	394	8035	8042	1601	8042	8043	8058	8051	2734	3285	8049	8035	8045	8040	8042	8045	8042	8046	8048	8047	8046	8037	8050	5648	7335	8041	8045	8041	5033	5606	8048	8000	8048	8046	8045	8048	8039	8045	8047	8036	8044	8048	8042	8046	8038	8048	8039	8044	8036
Alu	395	8030	8041	1602	8041	8042	8057	8050	2735	3287	8047	8034	8046	8040	8043	8045	8043	8047	8049	8048	8047	8036	8047	5650	7340	8041	8045	8040	5035	5611	8049	7998	8047	8044	8045	8047	8040	8045	8046	8036	8044	8049	8041	8047	8038	8048	8037	8043	8035
Alu	396	8035	8042	1606	8044	8043	8058	8053	2738	3294	8051	8037	8046	8042	8044	8047	8044	8048	8049	8048	8048	8038	8051	5663	7358	8043	8047	8042	5041	5619	8050	8000	8049	8049	8046	8049	8041	8045	8046	8038	8045	8050	8043	8047	8039	8050	8040	8044	8038
Alu	397	8035	8043	1608	8045	8043	8058	8053	2743	3300	8052	8037	8045	8042	8044	8047	8045	8046	8050	8049	8048	8039	8048	5668	7366	8043	8048	8043	5044	5625	8051	7996	8050	8050	8047	8050	8041	8045	8047	8039	8046	8051	8044	8048	8040	8046	8039	8045	8039
Alu	398	8035	8044	1609	8046	8045	8059	8054	2742	3300	8053	8037	8046	8042	8045	8048	8046	8045	8050	8050	8047	8040	8049	5669	7367	8043	8049	8044	5046	5628	8052	7999	8051	8051	8048	8051	8042	8047	8048	8040	8047	8052	8044	8049	8040	8046	8040	8044	8039
Alu	399	8036	8045	1612	8047	8045	8060	8054	2746	3306	8053	8035	8047	8043	8046	8048	8046	8045	8051	8051	8047	8041	8049	5677	7379	8044	8050	8045	5052	5640	8053	8000	8051	8052	8048	8050	8043	8047	8048	8041	8046	8053	8045	8048	8042	8046	8041	8040	8040
Alu	400	8035	8046	1614	8048	8046	8061	8055	2749	3310	8054	8037	8048	8044	8047	8049	8047	8046	8052	8052	8048	8042	8049	5686	7394	8045	8051	8045	5059	5644	8053	7999	8052	8052	8048	8052	8044	8048	8048	8042	8047	8054	8046	8050	8043	8047	8041	8042	8041
Alu	401	8036	8046	1614	8048	8047	8061	8056	2748	3312	8055	8035	8049	8044	8047	8048	8048	8046	8053	8053	8049	8042	8049	5691	7399	8046	8052	8045	5063	5647	8054	7999	8052	8052	8049	8052	8045	8048	8049	8041	8047	8055	8046	8050	8042	8047	8041	8042	8040
Alu	402	8038	8047	1615	8048	8048	8059	8056	2750	3314	8056	8034	8050	8043	8048	8049	8048	8047	8053	8052	8047	8042	8049	5696	7401	8046	8053	8047	5066	5648	8055	7998	8054	8052	8050	8052	8045	8047	8048	8040	8048	8055	8047	8051	8043	8047	8042	8042	8041
Alu	403	8039	8048	1616	8050	8049	8060	8057	2753	3319	8057	8035	8051	8043	8049	8050	8049	8046	8054	8052	8048	8044	8051	5704	7407	8046	8054	8048	5071	5653	8056	7998	8054	8053	8051	8053	8045	8048	8048	8042	8048	8056	8048	8052	8044	8048	8043	8043	8042
Alu	404	8040	8049	1618	8051	8049	8061	8056	2754	3321	8057	8036	8052	8045	8048	8048	8050	8046	8056	8053	8049	8045	8052	5713	7413	8047	8055	8049	5076	5659	8057	7999	8055	8054	8052	8054	8046	8047	8049	8043	8048	8057	8049	8051	8045	8049	8043	8043	8043
Alu	405	8041	8050	1621	8050	8049	8062	8057	2760	3328	8058	8037	8052	8046	8048	8048	8051	8046	8057	8054	8048	8045	8051	5725	7421	8048	8056	8050	5083	5663	8058	8000	8056	8055	8053	8055	8046	8048	8046	8043	8049	8058	8049	8052	8045	8050	8045	8044	8044
Alu	406	8041	8050	1621	8052	8050	8061	8056	2761	3332	8059	8038	8053	8045	8047	8049	8052	8045	8057	8054	8049	8046	8051	5733	7422	8049	8057	8050	5087	5665	8059	8001	8057	8055	8052	8056	8045	8049	8048	8044	8050	8059	8050	8053	8045	8051	8044	8043	8044
Alu	407	8042	8051	1625	8053	8051	8062	8057	2768	3337	8060	8039	8054	8047	8048	8049	8053	8048	8058	8055	8050	8045	8051	5744	7431	8050	8057	8051	5091	5676	8060	8001	8058	8055	8053	8057	8046	8050	8049	8044	8049	8060	8051	8054	8045	8052	8047	8044	8045
Alu	408	8041	8048	1625	8049	8051	8062	8055	2769	3337	8054	8036	8054	8048	8046	8049	8049	8042	8059	8054	8048	8039	8051	5747	7430	8048	8055	8052	5088	5677	8059	7999	8056	8055	8053	8058	8045	8048	8046	8042	8048	8059	8049	8052	8043	8051	8046	8044	8045
Alu	409	8044	8051	1626	8054	8054	8064	8059	2774	3340	8062	8040	8056	8049	8050	8051	8054	8048	8060	8057	8052	8046	8053	5750	7438	8051	8059	8053	5092	5679	8062	8002	8060	8057	8055	8059	8048	8051	8051	8046	8051	8062	8051	8056	8046	8054	8049	8046	8046
Alu	410	8042	8053	1625	8054	8052	8066	8058	2774	3341	8062	8040	8055	8050	8050	8049	8055	8050	8061	8059	8050	8043	8054	5751	7440	8052	8059	8055	5093	5681	8063	8001	8060	8056	8056	8059	8049	8052	8052	8047	8049	8063	8052	8057	8046	8053	8048	8045	8046
Alu	411	8042	8054	1626	8055	8053	8067	8059	2775	3341	8062	8041	8055	8051	8051	8052	8056	8051	8062	8058	8051	8046	8055	5754	7443	8053	8061	8056	5093	5684	8064	8001	8061	8057	8057	8060	8049	8053	8051	8048	8050	8064	8053	8058	8047	8056	8049	8048	8047
Alu	412	8042	8055	1626	8055	8054	8068	8060	2776	3341	8062	8042	8055	8052	8051	8052	8057	8051	8063	8058	8052	8046	8056	5761	7449	8054	8061	8056	5098	5688	8065	7999	8062	8058	8058	8061	8049	8054	8051	8048	8051	8064	8053	8056	8047	8055	8049	8045	8048
Alu	413	8042	8056	1627	8055	8053	8068	8060	2776	3341	8062	8042	8052	8052	8050	8053	8058	8051	8063	8058	8052	8046	8057	5760	7449	8055	8060	8056	5098	5686	8065	7996	8063	8059	8059	8062	8050	8053	8053	8049	8051	8064	8054	8057	8048	8055	8050	8044	8048
Alu	414	8043	8056	1630	8056	8054	8069	8061	2779	3343	8063	8042	8053	8054	8051	8054	8059	8052	8062	8057	8053	8047	8057	5772	7457	8056	8062	8057	5108	5697	8065	7999	8064	8060	8060	8063	8052	8054	8052	8050	8052	8064	8055	8058	8049	8056	8051	8043	8049
Alu	415	8043	8056	1630	8056	8053	8068	8062	2779	3344	8063	8043	8054	8055	8051	8054	8059	8053	8062	8059	8054	8048	8058	5771	7460	8057	8063	8058	5108	5696	8065	7998	8064	8059	8059	8064	8052	8054	8052	8051	8053	8065	8056	8056	8050	8056	8052	8044	8050
Alu	416	8044	8057	1632	8056	8055	8069	8062	2786	3348	8064	8043	8054	8056	8052	8055	8060	8054	8063	8060	8053	8048	8057	5779	7466	8058	8063	8059	5114	5706	8065	8000	8065	8060	8060	8065	8053	8054	8051	8052	8054	8064	8057	8056	8051	8057	8051	8044	8051
Alu	417	8043	8056	2797	8056	8056	8070	8064	3828	4261	8064	8044	8055	8056	8052	8056	8061	8055	8062	8059	8054	8049	8059	8000	8000	8059	8065	8059	8000	8000	8067	8001	8066	8061	8061	8066	8054	8053	8051	8053	8054	8064	8058	8057	8051	8056	8051	8044	8052
Alu	418	8044	8056	2809	8056	8056	8071	8065	3848	4274	8065	8045	8055	8056	8052	8057	8061	8056	8064	8059	8055	8049	8059	8001	8001	8059	8065	8059	8001	8000	8068	7999	8067	8061	8062	8067	8054	8052	8050	8053	8054	8064	8059	8058	8052	8055	8051	8044	8053
Alu	419	8044	8055	2814	8057	8057	8072	8065	3852	4280	8065	8045	8056	8057	8053	8058	8062	8056	8064	8060	8056	8050	8059	8002	8002	8059	8066	8060	8001	8001	8068	7998	8068	8061	8062	8068	8055	8054	8051	8053	8055	8065	8060	8058	8053	8056	8052	8045	8054
Alu	420	8045	8057	2816	8058	8058	8073	8066	3862	4287	8067	8045	8056	8058	8053	8059	8062	8057	8066	8061	8057	8050	8060	8001	8000	8060	8067	8061	8001	8001	8070	8000	8069	8062	8062	8068	8054	8055	8052	8054	8056	8066	8060	8060	8054	8057	8053	8046	8055
Alu	421	8045	8057	2830	8057	8058	8074	8066	3875	4290	8068	8045	8056	8059	8053	8059	8061	8057	8066	8060	8058	8050	8060	8003	8002	8059	8068	8061	8003	8003	8069	8000	8070	8062	8063	8069	8055	8054	8052	8055	8057	8066	8061	8061	8054	8057	8054	8045	8054
Alu	422	8046	8058	2834	8058	8059	8074	8065	3882	4296	8068	8043	8056	8060	8050	8061	8061	8056	8066	8060	8059	8050	8061	8005	8000	8057	8068	8063	8002	8004	8071	8000	8071	8063	8063	8070	8055	8055	8052	8055	8057	8068	8062	8062	8055	8057	8055	8046	8053
Alu	423	8046	8059	2835	8059	8060	8075	8067	3887	4303	8066	8044	8057	8061	8050	8061	8061	8057	8067	8061	8058	8051	8062	8005	8003	8058	8070	8063	8002	8003	8072	8001	8071	8064	8065	8071	8056	8056	8053	8056	8058	8069	8063	8062	8054	8057	8055	8045	8054
Alu	424	8047	8060	2836	8060	8061	8076	8068	3891	4312	8067	8045	8058	8062	8050	8063	8062	8058	8068	8062	8060	8051	8062	8007	8005	8059	8071	8065	8003	8005	8072	8001	8073	8065	8065	8070	8057	8057	8053	8057	8060	8070	8064	8064	8055	8059	8057	8044	8055
Alu	425	8048	8061	2837	8060	8062	8077	8068	3892	4313	8068	8044	8059	8063	8052	8063	8062	8059	8069	8063	8062	8051	8063	8008	8005	8060	8072	8066	8004	8005	8073	7999	8073	8066	8065	8070	8058	8058	8054	8057	8061	8069	8065	8065	8056	8060	8057	8045	8056
Alu	426	8047	8062	2839	8059	8062	8077	8068	3893	4317	8069	8044	8060	8064	8054	8063	8063	8060	8070	8064	8063	8052	8063	8009	8006	8061	8073	8067	8005	8006	8074	8000	8073	8066	8067	8071	8059	8058	8055	8058	8061	8070	8066	8066	8057	8061	8058	8045	8057
Alu	427	8047	8063	2839	8060	8063	8078	8070	3893	4318	8069	8044	8061	8065	8054	8064	8064	8061	8071	8065	8063	8053	8062	8010	8007	8062	8074	8068	8005	8007	8075	7999	8074	8065	8068	8072	8060	8059	8056	8058	8061	8071	8067	8067	8057	8062	8058	8046	8058
Alu	428	8048	8064	2839	8059	8063	8078	8071	3894	4324	8070	8042	8060	8065	8054	8065	8064	8062	8072	8066	8064	8053	8062	8009	8008	8063	8074	8069	8007	8009	8076	7999	8075	8066	8069	8072	8061	8060	8055	8059	8062	8072	8068	8067	8058	8061	8058	8047	8059
Alu	429	8047	8065	2840	8057	8063	8079	8070	3898	4327	8071	8040	8061	8065	8055	8066	8063	8063	8073	8067	8064	8055	8062	8012	8008	8064	8074	8070	8007	8009	8077	7995	8075	8067	8070	8072	8061	8059	8053	8057	8062	8073	8068	8067	8058	8062	8057	8046	8060
Alu	430	8047	8066	2844	8058	8064	8080	8071	3900	4331	8072	8041	8062	8066	8056	8067	8065	8062	8074	8068	8065	8055	8063	8012	8009	8065	8076	8071	8009	8010	8078	8000	8075	8065	8071	8073	8062	8059	8054	8058	8063	8073	8068	8068	8058	8064	8058	8046	8061
Alu	431	8047	8067	2846	8059	8065	8081	8072	3903	4331	8073	8042	8064	8067	8057	8068	8065	8063	8075	8068	8066	8055	8062	8012	8010	8065	8076	8070	8010	8012	8079	8001	8076	8065	8072	8074	8063	8057	8055	8059	8064	8074	8066	8069	8058	8062	8058	8047	8062
Alu	432	8047	8068	2847	8059	8066	8082	8073	3903	4331	8073	8043	8065	8065	8058	8068	8065	8063	8075	8068	8066	8055	8063	8011	8010	8066	8075	8070	8010	8012	8079	7999	8076	8066	8072	8075	8062	8057	8053	8059	8064	8075	8067	8069	8059	8063	8057	8046	8063
Alu	433	8048	8068	2847	8060	8066	8083	8074	3909	4333	8073	8044	8066	8066	8059	8068	8066	8064	8076	8069	8068	8055	8063	8011	8011	8067	8076	8071	8011	8013	8080	8000	8077	8067	8073	8076	8063	8057	8054	8060	8064	8076	8067	8070	8059	8064	8058	8047	8063
Alu	434	8047	8068	2847	8061	8067	8084	8074	3911	4335	8074	8043	8067	8067	8058	8068	8067	8064	8077	8070	8069	8055	8063	8012	8012	8068	8077	8072	8011	8014	8081	7999	8078	8067	8073	8077	8063	8058	8054	8061	8065	8077	8068	8071	8060	8065	8057	8048	8064
Alu	435	8047	8068	2847	8062	8067	8084	8074	3917	4336	8075	8044	8067	8068	8058	8069	8068	8064	8078	8070	8070	8056	8063	8013	8012	8069	8078	8072	8012	8015	8081	7998	8078	8067	8074	8078	8064	8059	8053	8061	8065	8078	8069	8071	8061	8066	8058	8049	8064
Alu	436	8049	8069	2847	8062	8068	8084	8074	3917	4338	8073	8045	8067	8069	8058	8069	8068	8065	8077	8070	8071	8057	8063	8015	8013	8070	8079	8074	8012	8013	8081	7996	8078	8069	8073	8078	8065	8059	8054	8062	8066	8077	8069	8073	8060	8067	8059	8049	8065
Alu	437	8050	8070	2850	8062	8068	8084	8074	3923	4341	8072	8046	8067	8070	8059	8069	8069	8063	8078	8069	8072	8058	8064	8015	8015	8071	8078	8075	8013	8014	8083	7999	8080	8070	8074	8079	8064	8058	8055	8063	8067	8078	8071	8073	8061	8068	8058	8048	8066
Alu	438	8050	8069	2850	8064	8069	8086	8074	3926	4343	8073	8046	8068	8071	8060	8069	8070	8064	8078	8070	8071	8059	8065	8016	8015	8072	8079	8076	8014	8015	8084	8000	8080	8071	8075	8080	8064	8058	8055	8064	8068	8079	8070	8075	8062	8069	8059	8049	8066
Alu	439	8050	8069	2851	8065	8070	8087	8074	3926	4345	8072	8044	8067	8071	8061	8070	8070	8063	8078	8072	8072	8060	8066	8017	8015	8072	8080	8076	8014	8015	8084	7996	8080	8072	8073	8081	8063	8058	8055	8065	8069	8080	8071	8075	8061	8070	8060	8048	8066
Alu	440	8051	8070	2853	8066	8070	8087	8075	3926	4348	8073	8044	8068	8071	8062	8071	8071	8063	8079	8073	8072	8061	8064	8018	8016	8073	8081	8077	8015	8016	8085	8000	8080	8073	8074	8079	8064	8060	8056	8066	8070	8081	8071	8077	8062	8071	8060	8047	8068
Alu	441	8044	8062	2853	8064	8070	8083	8067	3927	4348	8071	8036	8059	8068	8060	8071	8069	8054	8077	8072	8073	8058	8063	8019	8016	8070	8082	8078	8014	8017	8085	7997	8079	8070	8074	8077	8061	8048	8051	8066	8070	8079	8071	8077	8062	8065	8060	8038	8067
Alu	442	8042	8063	2855	8066	8070	8087	8068	3931	4349	8072	8033	8058	8070	8060	8071	8067	8058	8078	8072	8073	8057	8063	8020	8017	8071	8082	8077	8014	8016	8086	7999	8078	8071	8074	8078	8062	8049	8050	8065	8071	8077	8072	8077	8063	8064	8060	8036	8068
Alu	443	8044	8064	2855	8067	8072	8088	8069	3934	4353	8073	8038	8061	8071	8061	8072	8070	8059	8079	8074	8075	8059	8065	8020	8018	8071	8083	8080	8017	8017	8087	8001	8081	8071	8076	8079	8063	8050	8053	8068	8073	8082	8073	8079	8064	8065	8062	8038	8069
Alu	444	8044	8063	2854	8068	8072	8086	8067	3935	4352	8072	8038	8059	8069	8060	8069	8067	8057	8075	8074	8072	8060	8063	8021	8017	8069	8084	8081	8017	8016	8087	8000	8081	8072	8074	8078	8062	8048	8052	8068	8073	8082	8073	8078	8063	8065	8062	8037	8066
Alu	445	8045	8066	2855	8068	8074	8090	8071	3938	4356	8074	8040	8062	8073	8062	8073	8070	8060	8081	8075	8077	8061	8065	8022	8020	8073	8085	8081	8018	8019	8090	8002	8083	8073	8078	8080	8064	8051	8055	8070	8075	8083	8074	8079	8066	8066	8063	8038	8069
Alu	446	8045	8067	2855	8069	8075	8091	8072	3938	4357	8072	8039	8063	8074	8063	8074	8071	8060	8082	8075	8078	8062	8064	8023	8020	8073	8086	8082	8019	8020	8090	8002	8082	8074	8078	8081	8065	8052	8055	8071	8076	8084	8075	8080	8067	8067	8063	8040	8070
Alu	447	8047	8067	2855	8070	8075	8092	8072	3938	4360	8073	8040	8064	8075	8064	8075	8072	8060	8083	8077	8079	8062	8065	8023	8020	8074	8087	8083	8019	8020	8091	8001	8083	8073	8079	8082	8066	8053	8056	8072	8077	8084	8076	8080	8067	8068	8063	8039	8070
Alu	448	8048	8068	2855	8069	8076	8092	8072	3937	4361	8074	8041	8065	8076	8065	8076	8073	8060	8084	8078	8080	8063	8065	8024	8021	8073	8088	8084	8020	8021	8091	8002	8083	8075	8080	8082	8067	8054	8057	8073	8077	8085	8076	8080	8068	8069	8064	8040	8070
Alu	449	8049	8068	2856	8070	8076	8093	8072	3938	4361	8075	8040	8066	8076	8066	8077	8074	8060	8084	8078	8081	8063	8066	8023	8022	8074	8088	8085	8020	8021	8091	8002	8082	8076	8080	8083	8066	8055	8056	8073	8078	8086	8076	8082	8069	8070	8064	8039	8072
Alu	450	8045	8065	2855	8063	8071	8087	8065	3936	4360	8070	8035	8059	8075	8064	8073	8073	8057	8078	8074	8079	8058	8055	8021	8013	8069	8084	8079	8016	8019	8085	8000	8074	8068	8074	8080	8057	8049	8047	8066	8076	8082	8072	8081	8064	8065	8060	8031	8070
Alu	451	8048	8065	2856	8074	8073	8092	8068	3941	4364	8077	8029	8066	8072	8064	8075	8075	8060	8079	8075	8083	8065	8066	8025	8022	8074	8087	8086	8022	8022	8091	8001	8082	8076	8080	8085	8058	8051	8056	8075	8080	8088	8077	8083	8067	8067	8064	8037	8073
Alu	452	8049	8048	2856	8071	8069	8085	8064	3941	4370	8077	7994	8068	8060	8065	8074	8069	8057	8076	8067	8084	8066	8066	8026	8023	8071	8082	8087	8022	8022	8090	7996	8082	8078	8080	8085	8039	8047	8052	8074	8081	8087	8075	8079	8066	8067	8065	8037	8064
Alu	453	8049	8049	2856	8071	8070	8086	8065	3941	4369	8078	7995	8069	8060	8066	8074	8070	8058	8076	8068	8085	8067	8067	8026	8024	8072	8083	8088	8021	8023	8091	7996	8083	8077	8081	8085	8038	8048	8053	8075	8081	8088	8076	8079	8067	8068	8066	8037	8064
Alu	454	8050	8055	2857	8074	8071	8087	8065	3941	4373	8078	8011	8071	8064	8067	8078	8072	8059	8081	8076	8085	8068	8068	8028	8025	8075	8090	8089	8022	8025	8093	7995	8083	8079	8081	8086	8043	8051	8055	8076	8083	8089	8078	8083	8068	8068	8067	8039	8066
Alu	455	8049	8059	2859	8075	8072	8087	8067	3941	4376	8078	8019	8072	8070	8069	8081	8073	8060	8084	8078	8084	8069	8067	8029	8027	8076	8091	8088	8023	8026	8093	7992	8084	8076	8080	8086	8047	8053	8054	8073	8081	8088	8079	8082	8067	8066	8064	8037	8065
Alu	456	8050	8072	2876	8077	8076	8094	8071	3941	4382	8079	8037	8072	8077	8071	8083	8076	8061	8087	8083	8085	8070	8067	8029	8029	8078	8092	8089	8024	8028	8094	8000	8085	8077	8080	8087	8056	8057	8059	8074	8081	8089	8080	8086	8070	8067	8065	8038	8071
Alu	457	8049	8071	2882	8076	8076	8096	8071	3940	4391	8079	8038	8069	8079	8072	8084	8076	8062	8088	8082	8086	8071	8066	8030	8030	8080	8091	8090	8025	8029	8095	7999	8085	8076	8081	8085	8056	8058	8060	8075	8081	8088	8081	8087	8071	8068	8064	8039	8072
Alu	458	8048	8072	2884	8077	8078	8097	8072	3939	4391	8080	8039	8068	8080	8072	8085	8078	8063	8089	8082	8087	8072	8066	8031	8031	8080	8092	8091	8026	8029	8096	8000	8085	8076	8082	8084	8057	8059	8061	8075	8082	8088	8082	8087	8071	8069	8062	8039	8073
Alu	459	8048	8073	2884	8077	8079	8098	8072	3940	4393	8081	8040	8069	8080	8071	8085	8078	8064	8090	8083	8088	8071	8068	8030	8029	8081	8094	8091	8026	8030	8097	7999	8086	8075	8082	8085	8058	8057	8061	8073	8083	8089	8083	8086	8069	8070	8063	8040	8072
Alu	460	8047	8072	2887	8076	8079	8099	8072	3941	4396	8079	8040	8070	8079	8072	8086	8079	8064	8091	8083	8088	8070	8069	8031	8030	8081	8095	8091	8027	8030	8098	7998	8086	8076	8082	8085	8058	8059	8063	8075	8084	8089	8083	8088	8070	8069	8063	8041	8071
Alu	461	8047	8073	2887	8077	8081	8099	8074	3940	4398	8082	8041	8071	8082	8073	8087	8079	8065	8092	8083	8087	8072	8068	8030	8029	8082	8095	8092	8027	8031	8098	8000	8087	8077	8083	8086	8059	8060	8064	8075	8085	8090	8084	8089	8070	8071	8063	8040	8072
Alu	462	8047	8074	2887	8077	8082	8101	8075	3942	4398	8081	8043	8072	8083	8074	8087	8081	8067	8093	8084	8089	8072	8067	8030	8028	8081	8096	8092	8026	8031	8099	8000	8088	8077	8084	8087	8060	8061	8064	8073	8085	8091	8085	8090	8070	8072	8063	8043	8073
Alu	463	8047	8071	2887	8077	8082	8101	8075	3943	4398	8080	8043	8070	8083	8073	8085	8081	8068	8094	8085	8088	8070	8065	8030	8027	8083	8096	8090	8026	8031	8099	7997	8089	8078	8085	8085	8061	8059	8064	8073	8084	8092	8086	8090	8070	8071	8062	8041	8073
Alu	464	8045	8072	2888	8078	8081	8103	8075	3944	4398	8081	8044	8070	8083	8074	8086	8081	8069	8095	8086	8089	8069	8063	8031	8029	8084	8097	8093	8028	8033	8099	7998	8090	8078	8086	8086	8062	8059	8064	8074	8085	8093	8087	8091	8071	8072	8061	8043	8074
Alu	465	8045	8073	2888	8079	8082	8104	8075	3944	4398	8081	8043	8069	8082	8071	8087	8081	8070	8094	8086	8089	8066	8063	8032	8030	8085	8098	8094	8028	8034	8098	7996	8090	8078	8087	8085	8062	8053	8064	8074	8085	8091	8088	8091	8068	8071	8061	8044	8072
Alu	466	8045	8072	2896	8080	8083	8104	8076	3944	4399	8081	8043	8071	8083	8072	8088	8082	8071	8095	8087	8088	8067	8064	8033	8031	8085	8099	8094	8029	8034	8099	7999	8091	8079	8088	8085	8063	8053	8064	8073	8085	8092	8086	8092	8066	8071	8060	8043	8071
Alu	467	8044	8072	2897	8081	8083	8103	8077	3944	4399	8080	8044	8071	8082	8073	8084	8081	8071	8091	8088	8089	8066	8064	8034	8031	8085	8100	8093	8030	8035	8098	7998	8091	8078	8089	8084	8063	8052	8058	8073	8085	8093	8086	8091	8066	8071	8060	8041	8069
Alu	468	8045	8072	2900	8082	8083	8104	8078	3944	4401	8081	8043	8072	8083	8073	8084	8081	8072	8092	8089	8090	8067	8062	8035	8032	8085	8101	8093	8031	8036	8099	7999	8092	8079	8089	8085	8064	8052	8058	8074	8086	8093	8086	8091	8066	8072	8060	8042	8070
Alu	469	8045	8073	2900	8083	8084	8104	8079	3944	4402	8082	8042	8072	8084	8074	8084	8082	8072	8092	8090	8088	8068	8062	8035	8033	8085	8101	8092	8031	8037	8099	7997	8092	8079	8088	8085	8064	8051	8057	8075	8086	8094	8087	8092	8066	8073	8061	8042	8070
Alu	470	8046	8074	2901	8084	8085	8102	8077	3944	4404	8083	8043	8073	8084	8073	8085	8083	8073	8093	8091	8090	8069	8063	8037	8033	8087	8101	8094	8032	8038	8100	8000	8094	8081	8089	8085	8065	8053	8058	8076	8086	8095	8086	8093	8067	8074	8063	8043	8071
Alu	471	8043	8073	2900	8085	8086	8102	8078	3944	4405	8084	8043	8074	8085	8073	8085	8084	8073	8094	8091	8091	8070	8063	8035	8033	8088	8100	8095	8032	8039	8099	7996	8095	8082	8090	8086	8066	8054	8059	8077	8087	8095	8086	8093	8067	8075	8063	8042	8071
Alu	472	8043	8076	2901	8086	8087	8103	8078	3944	4405	8085	8042	8074	8086	8074	8086	8085	8074	8094	8092	8091	8070	8064	8037	8033	8089	8103	8096	8033	8039	8100	7996	8096	8083	8091	8087	8067	8055	8060	8078	8088	8094	8087	8094	8069	8076	8062	8043	8072
Alu	473	8042	8077	2902	8087	8087	8104	8076	3944	4406	8086	8040	8075	8086	8075	8086	8085	8075	8093	8089	8089	8072	8064	8037	8033	8090	8103	8096	8034	8041	8100	7999	8097	8082	8091	8086	8067	8055	8058	8077	8088	8095	8086	8095	8068	8077	8062	8039	8071
Alu	474	8042	8077	2902	8088	8087	8105	8074	3945	4406	8087	8040	8076	8087	8075	8087	8085	8075	8093	8090	8089	8072	8064	8038	8034	8090	8103	8097	8035	8042	8100	7999	8098	8083	8090	8087	8067	8055	8057	8077	8089	8094	8084	8094	8067	8077	8063	8039	8071
Alu	475	8042	8075	2902	8088	8087	8104	8073	3945	4407	8087	8038	8075	8087	8073	8085	8086	8076	8094	8088	8087	8072	8063	8038	8033	8090	8104	8098	8036	8042	8099	7999	8098	8083	8091	8088	8065	8055	8055	8075	8089	8094	8084	8092	8065	8077	8063	8038	8071
Alu	476	8040	8074	2902	8088	8083	8103	8070	3944	4407	8086	8035	8072	8086	8072	8085	8084	8075	8093	8089	8088	8071	8060	8038	8033	8090	8105	8098	8035	8042	8098	7996	8097	8081	8091	8088	8062	8053	8054	8074	8090	8093	8083	8091	8061	8076	8059	8034	8070
Alu	477	8039	8075	2901	8089	8084	8103	8069	3943	4408	8086	8036	8072	8085	8070	8086	8084	8074	8094	8090	8089	8069	8060	8039	8034	8090	8106	8099	8036	8042	8099	7995	8098	8082	8090	8088	8061	8054	8055	8075	8091	8094	8083	8091	8061	8077	8060	8034	8070
Alu	478	8040	8075	2901	8090	8084	8103	8068	3944	4408	8086	8037	8073	8086	8070	8086	8085	8074	8095	8091	8089	8071	8061	8038	8035	8089	8106	8100	8035	8042	8100	7996	8097	8083	8090	8088	8061	8051	8055	8075	8091	8095	8082	8092	8061	8077	8061	8034	8067
Alu	479	8040	8075	2902	8089	8085	8103	8068	3944	4407	8087	8035	8073	8085	8070	8086	8085	8070	8094	8092	8088	8071	8062	8038	8035	8088	8107	8100	8035	8041	8101	7995	8097	8083	8090	8088	8062	8051	8053	8076	8092	8095	8082	8093	8061	8077	8062	8033	8066
Alu	480	8041	8075	2902	8090	8086	8104	8068	3944	4407	8088	8035	8074	8086	8070	8086	8086	8069	8095	8093	8089	8073	8061	8038	8036	8089	8108	8101	8036	8042	8102	7995	8097	8084	8091	8089	8062	8050	8054	8077	8093	8095	8081	8094	8061	8077	8062	8034	8065
Alu	481	8041	8075	2902	8091	8086	8105	8069	3944	4411	8089	8035	8075	8085	8071	8087	8087	8070	8096	8094	8089	8074	8062	8038	8036	8089	8109	8101	8037	8042	8102	7998	8096	8085	8092	8090	8062	8051	8055	8078	8094	8096	8082	8095	8062	8078	8063	8035	8066
Alu	482	8039	8074	2902	8089	8085	8105	8069	3944	4411	8089	8032	8075	8082	8072	8086	8088	8070	8095	8093	8087	8074	8062	8039	8036	8089	8110	8101	8038	8041	8100	7995	8096	8084	8093	8088	8062	8051	8052	8079	8095	8096	8081	8095	8062	8076	8064	8032	8063
Alu	483	8040	8075	2902	8090	8086	8106	8069	3946	4413	8090	8032	8074	8083	8073	8087	8089	8071	8096	8093	8088	8075	8063	8040	8036	8090	8111	8102	8039	8041	8101	7998	8096	8084	8094	8088	8063	8052	8053	8080	8096	8096	8081	8096	8063	8076	8065	8033	8064
Alu	484	8040	8075	2902	8090	8087	8107	8068	3946	4413	8090	8032	8074	8083	8073	8087	8090	8072	8095	8094	8088	8075	8063	8040	8037	8091	8111	8102	8039	8041	8101	7998	8096	8085	8094	8087	8064	8052	8052	8081	8097	8097	8080	8096	8064	8077	8064	8032	8065
Alu	485	8039	8076	2903	8091	8087	8108	8066	3946	4414	8090	8031	8075	8084	8074	8088	8090	8073	8096	8094	8088	8074	8063	8040	8038	8091	8112	8101	8040	8041	8102	7996	8097	8086	8095	8088	8065	8053	8053	8082	8097	8098	8080	8097	8064	8078	8065	8032	8066
Alu	486	8039	8077	2904	8092	8088	8109	8067	3947	4414	8090	8032	8076	8085	8075	8089	8091	8074	8096	8095	8088	8075	8063	8040	8039	8092	8113	8102	8041	8041	8103	7999	8098	8087	8097	8089	8066	8054	8053	8083	8098	8099	8081	8097	8064	8078	8066	8033	8067
Alu	487	8037	8074	2902	8092	8088	8106	8066	3947	4415	8084	8031	8075	8084	8076	8089	8091	8072	8096	8092	8089	8075	8061	8040	8037	8090	8110	8102	8040	8039	8104	7995	8098	8086	8097	8090	8064	8055	8049	8081	8099	8095	8079	8095	8064	8075	8063	8031	8067
Alu	488	8039	8078	2905	8094	8087	8110	8069	3948	4417	8092	8033	8077	8086	8076	8089	8093	8074	8098	8095	8091	8077	8065	8042	8040	8092	8114	8103	8043	8043	8105	7998	8100	8089	8099	8091	8068	8053	8053	8085	8100	8100	8083	8099	8065	8079	8068	8031	8069
Alu	489	8040	8077	2905	8094	8087	8111	8070	3948	4417	8092	8033	8077	8086	8076	8089	8094	8074	8099	8096	8092	8077	8066	8043	8041	8093	8115	8104	8044	8044	8106	7999	8101	8089	8100	8092	8068	8052	8054	8085	8101	8101	8083	8100	8066	8079	8069	8032	8070
Alu	490	8040	8077	2905	8094	8087	8112	8069	3948	4417	8092	8032	8076	8086	8076	8090	8095	8074	8099	8093	8092	8077	8066	8042	8040	8091	8115	8104	8044	8044	8106	7999	8101	8086	8100	8092	8067	8052	8055	8086	8101	8101	8083	8101	8066	8079	8070	8033	8070
Alu	491	8040	8077	2905	8094	8088	8113	8069	3949	4417	8092	8032	8075	8086	8076	8088	8095	8075	8099	8093	8093	8077	8065	8043	8039	8092	8116	8103	8042	8043	8106	7998	8100	8085	8097	8093	8067	8052	8056	8086	8101	8102	8083	8102	8064	8078	8069	8029	8069
Alu	492	8040	8077	2906	8095	8088	8114	8069	3949	4416	8091	8033	8073	8087	8076	8088	8093	8075	8100	8094	8091	8077	8065	8042	8038	8093	8115	8103	8041	8044	8107	8000	8099	8084	8097	8092	8067	8053	8055	8086	8102	8102	8083	8103	8064	8077	8069	8030	8069
Alu	493	8040	8079	2906	8095	8089	8115	8071	3949	4417	8091	8033	8075	8086	8078	8089	8094	8076	8100	8095	8093	8079	8064	8043	8039	8093	8118	8104	8042	8044	8108	8000	8100	8087	8098	8092	8069	8054	8056	8087	8102	8104	8084	8102	8065	8076	8071	8030	8070
Alu	494	8035	8078	2907	8096	8090	8110	8070	3949	4417	8091	8030	8072	8087	8078	8087	8093	8076	8098	8096	8091	8073	8063	8041	8039	8089	8114	8103	8042	8041	8108	7992	8100	8085	8096	8088	8066	8051	8056	8083	8100	8103	8084	8101	8065	8072	8069	8029	8069
Alu	495	8037	8080	2908	8097	8090	8113	8070	3949	4417	8093	8031	8075	8088	8079	8088	8095	8076	8101	8097	8093	8075	8065	8043	8040	8093	8115	8104	8040	8042	8107	7996	8101	8086	8097	8089	8067	8052	8057	8085	8102	8104	8085	8101	8065	8073	8072	8030	8070
Alu	496	8037	8079	2909	8098	8090	8113	8072	3949	4417	8094	8031	8076	8088	8077	8088	8094	8077	8102	8097	8093	8075	8064	8043	8040	8093	8114	8104	8041	8041	8107	7995	8101	8086	8098	8089	8066	8052	8058	8086	8101	8104	8084	8101	8067	8072	8073	8030	8071
Alu	497	8035	8079	2909	8097	8089	8112	8072	3948	4417	8095	8032	8076	8088	8078	8089	8092	8078	8102	8098	8090	8074	8064	8042	8040	8092	8115	8105	8041	8042	8107	7992	8102	8084	8098	8088	8065	8051	8058	8086	8101	8103	8084	8101	8067	8072	8071	8031	8072
Alu	498	8035	8078	2907	8096	8090	8112	8073	3948	4417	8096	8031	8076	8089	8078	8089	8092	8078	8102	8099	8092	8075	8064	8043	8040	8091	8115	8106	8042	8041	8108	7993	8102	8086	8100	8088	8066	8052	8059	8086	8102	8104	8083	8102	8067	8073	8073	8031	8071
Alu	499	8036	8078	2906	8096	8090	8113	8073	3948	4418	8095	8030	8073	8090	8079	8088	8092	8079	8102	8098	8092	8075	8065	8043	8037	8086	8115	8106	8042	8041	8108	7991	8103	8087	8101	8089	8066	8051	8058	8086	8102	8104	8083	8103	8067	8074	8072	8028	8069
Alu	500	8036	8078	2906	8097	8091	8114	8071	3950	4418	8096	8030	8073	8091	8080	8087	8092	8079	8102	8099	8092	8076	8066	8042	8037	8087	8115	8107	8042	8040	8109	7990	8103	8085	8101	8090	8066	8052	8059	8087	8102	8104	8082	8104	8067	8075	8071	8029	8070
Alu	501	8037	8078	2907	8096	8091	8115	8070	3950	4418	8095	8030	8073	8092	8081	8087	8092	8078	8102	8100	8091	8077	8066	8042	8037	8088	8116	8108	8042	8041	8110	7991	8103	8084	8101	8091	8066	8052	8059	8088	8101	8105	8083	8105	8067	8076	8072	8030	8071
Alu	502	8036	8077	2907	8097	8090	8114	8071	3950	4418	8096	8028	8073	8092	8079	8086	8090	8077	8102	8101	8091	8077	8066	8043	8037	8088	8117	8108	8042	8041	8111	7988	8103	8085	8100	8091	8066	8051	8059	8088	8102	8106	8082	8106	8068	8076	8072	8030	8070
Alu	503	8036	8077	2907	8098	8091	8115	8071	3950	4418	8096	8029	8073	8091	8079	8086	8090	8076	8103	8102	8093	8077	8066	8042	8037	8087	8117	8108	8042	8041	8110	7988	8103	8086	8100	8090	8064	8052	8060	8087	8103	8107	8081	8106	8068	8076	8071	8031	8070
Alu	504	8036	8078	2907	8099	8091	8116	8070	3950	4418	8095	8030	8073	8091	8079	8087	8089	8076	8104	8102	8094	8077	8063	8042	8036	8087	8117	8109	8043	8041	8110	7988	8104	8088	8100	8089	8064	8053	8060	8088	8102	8107	8082	8106	8067	8077	8070	8031	8069
Alu	505	8035	8077	2906	8100	8091	8116	8069	3950	4418	8096	8028	8073	8091	8079	8087	8090	8075	8103	8103	8095	8076	8063	8042	8036	8087	8117	8109	8041	8042	8110	7987	8104	8087	8100	8089	8064	8053	8059	8088	8102	8106	8082	8107	8067	8076	8071	8030	8069
Alu	506	8033	8075	2906	8099	8088	8113	8064	3949	4416	8092	8028	8072	8092	8078	8088	8091	8075	8103	8102	8095	8074	8062	8042	8035	8087	8116	8108	8040	8040	8111	7988	8103	8086	8098	8088	8063	8054	8060	8088	8102	8106	8083	8107	8066	8076	8069	8030	8069
Alu	507	8035	8077	2906	8100	8090	8116	8068	3950	4417	8097	8030	8075	8092	8079	8088	8091	8075	8103	8104	8094	8074	8063	8041	8037	8090	8118	8110	8042	8042	8112	7988	8103	8088	8101	8089	8064	8055	8061	8088	8104	8108	8082	8107	8067	8077	8072	8030	8071
Alu	508	8035	8076	2906	8101	8091	8114	8068	3949	4417	8096	8027	8076	8090	8078	8088	8091	8076	8104	8103	8094	8075	8063	8041	8036	8090	8116	8109	8040	8041	8113	7988	8103	8089	8101	8089	8063	8054	8061	8089	8105	8107	8081	8107	8068	8076	8071	8029	8069
Alu	509	8034	8075	2907	8101	8091	8114	8069	3949	4417	8097	8027	8076	8090	8077	8087	8091	8077	8103	8102	8093	8075	8064	8041	8036	8089	8116	8109	8041	8041	8113	7984	8103	8090	8100	8089	8064	8055	8062	8090	8105	8107	8080	8108	8068	8076	8072	8031	8069
Alu	510	8034	8076	2907	8102	8092	8115	8070	3949	4417	8098	8029	8076	8091	8078	8087	8091	8078	8105	8103	8093	8076	8064	8041	8036	8090	8117	8110	8042	8041	8113	7984	8103	8091	8100	8089	8064	8056	8063	8091	8106	8107	8081	8109	8069	8078	8073	8031	8069
Alu	511	8036	8076	2907	8101	8092	8115	8071	3949	4417	8096	8029	8075	8091	8077	8086	8091	8077	8105	8104	8093	8076	8064	8041	8036	8089	8116	8110	8042	8042	8113	7983	8104	8089	8100	8090	8065	8056	8063	8092	8106	8108	8080	8108	8069	8075	8072	8033	8070
Alu	512	8036	8075	2907	8099	8092	8116	8071	3949	4417	8095	8029	8075	8090	8075	8086	8092	8077	8105	8104	8091	8076	8063	8041	8034	8086	8117	8108	8041	8040	8110	7983	8103	8089	8098	8090	8063	8054	8062	8091	8107	8107	8077	8107	8070	8073	8071	8032	8069
Alu	513	8037	8073	2907	8100	8092	8117	8072	3949	4417	8095	8028	8075	8091	8076	8087	8093	8076	8105	8104	8092	8075	8063	8040	8035	8086	8116	8107	8041	8038	8110	7983	8102	8090	8100	8091	8062	8055	8063	8091	8107	8104	8075	8108	8071	8072	8066	8033	8069
Alu	514	8035	8072	2907	8100	8092	8116	8072	3948	4416	8095	8025	8075	8090	8072	8087	8090	8074	8105	8104	8092	8076	8064	8041	8033	8085	8116	8107	8040	8038	8108	7981	8101	8090	8100	8089	8063	8054	8062	8089	8108	8103	8074	8104	8071	8071	8066	8034	8069
Alu	515	8037	8074	2907	8099	8093	8117	8072	3948	4416	8096	8024	8075	8090	8073	8088	8092	8075	8105	8105	8092	8077	8065	8041	8035	8087	8117	8106	8040	8037	8109	7981	8102	8091	8101	8090	8064	8054	8063	8090	8109	8104	8074	8106	8070	8072	8066	8033	8070
Alu	516	8033	8075	2906	8099	8094	8118	8071	3948	4416	8097	8025	8076	8090	8072	8089	8092	8075	8103	8105	8093	8077	8063	8040	8035	8087	8117	8107	8040	8036	8108	7982	8101	8092	8101	8089	8062	8055	8064	8089	8110	8103	8073	8104	8070	8073	8067	8032	8070
Alu	517	8034	8073	2906	8097	8094	8117	8072	3948	4417	8097	8024	8075	8090	8073	8089	8093	8076	8105	8106	8093	8079	8064	8041	8035	8085	8118	8107	8041	8036	8108	7981	8102	8092	8100	8088	8062	8055	8064	8089	8110	8105	8075	8105	8070	8074	8067	8033	8070
Alu	518	8033	8073	2906	8097	8093	8117	8071	3948	4417	8097	8024	8074	8089	8070	8088	8093	8075	8104	8105	8093	8078	8064	8040	8035	8086	8116	8107	8041	8036	8107	7979	8102	8091	8099	8088	8061	8055	8064	8088	8109	8104	8074	8105	8068	8075	8068	8032	8068
Alu	519	8032	8073	2906	8098	8094	8117	8072	3948	4417	8097	8024	8075	8088	8068	8088	8093	8075	8102	8105	8093	8076	8062	8039	8036	8087	8115	8107	8041	8035	8107	7973	8101	8090	8099	8088	8059	8055	8064	8088	8108	8104	8074	8105	8068	8074	8067	8031	8067
Alu	520	8032	8074	2906	8097	8092	8117	8073	3947	4417	8096	8021	8073	8088	8068	8088	8093	8076	8103	8103	8093	8076	8061	8039	8036	8087	8114	8107	8041	8035	8108	7971	8102	8089	8098	8088	8058	8054	8065	8088	8107	8104	8074	8106	8068	8073	8067	8030	8064
Alu	521	8033	8074	2906	8097	8093	8117	8073	3946	4417	8096	8021	8073	8087	8069	8088	8092	8077	8103	8103	8093	8076	8060	8038	8033	8088	8114	8105	8038	8033	8107	7970	8100	8090	8098	8087	8058	8052	8066	8087	8107	8104	8075	8106	8068	8074	8066	8030	8062
Alu	522	8034	8074	2906	8096	8094	8118	8072	3945	4418	8094	8022	8073	8087	8067	8088	8091	8078	8104	8104	8093	8076	8060	8039	8033	8089	8114	8106	8038	8033	8107	7968	8101	8090	8097	8089	8057	8052	8067	8086	8108	8103	8073	8107	8066	8073	8067	8031	8061
Alu	523	8034	8074	2907	8097	8094	8118	8073	3944	4419	8093	8022	8073	8087	8067	8089	8091	8079	8105	8105	8094	8077	8061	8039	8033	8090	8114	8108	8038	8033	8109	7968	8101	8091	8098	8090	8058	8054	8067	8089	8107	8104	8072	8107	8067	8074	8068	8030	8062
Alu	524	8034	8072	2907	8097	8092	8118	8071	3943	4419	8091	8021	8073	8089	8065	8090	8088	8077	8105	8103	8094	8075	8059	8037	8034	8089	8114	8107	8037	8034	8109	7965	8098	8090	8097	8090	8058	8053	8067	8088	8109	8104	8071	8105	8065	8074	8068	8030	8065
Alu	525	8032	8073	2907	8098	8094	8119	8073	3943	4420	8093	8021	8075	8089	8069	8089	8091	8079	8106	8105	8094	8077	8062	8037	8034	8091	8115	8108	8039	8035	8110	7968	8101	8092	8098	8091	8058	8053	8069	8089	8109	8104	8072	8104	8066	8075	8069	8031	8065
Alu	526	8033	8071	2907	8098	8093	8119	8074	3943	4420	8092	8022	8075	8089	8069	8089	8092	8080	8107	8105	8096	8078	8061	8038	8035	8091	8115	8108	8038	8036	8111	7968	8101	8092	8099	8091	8057	8054	8068	8089	8109	8105	8073	8105	8067	8076	8069	8030	8066
Alu	527	8031	8071	2909	8098	8094	8118	8074	3943	4420	8093	8022	8076	8091	8070	8091	8091	8079	8107	8104	8096	8078	8060	8039	8036	8090	8116	8108	8039	8037	8111	7969	8100	8089	8098	8092	8057	8055	8068	8089	8108	8106	8072	8106	8067	8076	8069	8030	8066
Alu	528	8030	8070	2910	8098	8088	8117	8075	3943	4420	8092	8021	8076	8091	8068	8091	8089	8078	8105	8103	8095	8076	8060	8038	8035	8090	8117	8108	8038	8037	8110	7968	8101	8088	8097	8092	8057	8053	8066	8087	8107	8105	8068	8106	8066	8075	8068	8030	8064
Alu	529	8030	8070	2910	8099	8089	8121	8076	3943	4420	8091	8022	8077	8092	8069	8091	8090	8076	8106	8104	8096	8077	8060	8038	8034	8089	8118	8109	8039	8037	8110	7968	8102	8090	8100	8093	8059	8054	8068	8089	8110	8106	8071	8106	8067	8074	8069	8030	8064
Alu	530	8030	8071	2910	8099	8089	8121	8077	3943	4421	8092	8023	8078	8091	8069	8091	8090	8076	8106	8105	8095	8077	8059	8037	8034	8090	8118	8109	8038	8037	8109	7966	8103	8090	8099	8094	8059	8054	8069	8089	8110	8107	8072	8106	8068	8075	8070	8031	8065
Alu	531	8030	8070	2909	8100	8090	8121	8074	3942	4420	8092	8024	8076	8091	8069	8092	8090	8074	8106	8104	8096	8077	8056	8037	8034	8089	8117	8109	8037	8035	8110	7966	8101	8089	8098	8092	8058	8051	8066	8089	8111	8106	8073	8105	8069	8075	8070	8030	8065
Alu	532	8030	8072	2910	8100	8091	8121	8079	3943	4421	8094	8025	8079	8093	8070	8092	8092	8076	8106	8106	8095	8078	8058	8038	8035	8091	8119	8111	8039	8034	8111	7963	8100	8091	8099	8095	8061	8056	8069	8091	8111	8108	8073	8107	8069	8074	8071	8033	8067
Alu	533	8028	8073	2910	8100	8090	8121	8078	3943	4421	8095	8026	8079	8093	8070	8091	8092	8074	8107	8107	8095	8078	8055	8036	8035	8089	8119	8111	8037	8034	8110	7963	8100	8091	8098	8096	8062	8056	8069	8092	8110	8109	8071	8107	8070	8071	8070	8032	8065
Alu	534	8028	8074	2909	8100	8092	8120	8079	3943	4422	8095	8026	8079	8094	8069	8092	8093	8077	8107	8107	8095	8079	8055	8037	8036	8088	8121	8111	8039	8035	8111	7963	8101	8093	8099	8097	8059	8056	8068	8092	8111	8110	8073	8108	8069	8074	8070	8035	8068
Alu	535	8024	8069	2908	8097	8089	8117	8074	3943	4420	8094	8024	8080	8095	8069	8088	8093	8076	8105	8103	8093	8077	8053	8038	8034	8086	8120	8109	8038	8032	8107	7960	8097	8090	8097	8096	8059	8057	8065	8089	8107	8105	8071	8104	8067	8074	8067	8032	8067
Alu	536	8024	8070	2908	8099	8089	8119	8074	3944	4420	8094	8024	8079	8095	8067	8088	8094	8077	8106	8101	8094	8077	8054	8037	8033	8086	8120	8109	8037	8029	8107	7957	8097	8091	8098	8097	8059	8058	8063	8089	8108	8106	8069	8105	8068	8075	8066	8031	8066
Alu	537	8024	8070	2908	8099	8090	8120	8073	3944	4418	8094	8024	8080	8095	8065	8089	8092	8076	8105	8103	8093	8075	8055	8035	8033	8086	8119	8109	8037	8028	8107	7955	8099	8091	8098	8096	8058	8059	8063	8089	8109	8104	8070	8104	8069	8076	8066	8030	8067
Alu	538	8021	8069	2906	8096	8089	8116	8069	3943	4416	8085	8018	8075	8089	8057	8085	8088	8073	8091	8100	8090	8064	8047	8022	8030	8083	8115	8109	8031	8022	8100	7950	8097	8089	8095	8093	8052	8059	8060	8084	8106	8097	8068	8098	8064	8069	8059	8026	8065
Alu	539	8022	8068	2904	8094	8089	8115	8068	3941	4415	8086	8018	8076	8089	8056	8085	8088	8073	8088	8101	8090	8064	8049	8022	8030	8083	8116	8109	8030	8022	8098	7950	8097	8089	8092	8090	8053	8058	8060	8082	8106	8097	8067	8097	8064	8069	8059	8026	8064
Alu	540	8015	8054	2898	8080	8080	8103	8061	3936	4409	8069	8005	8066	8079	8045	8073	8077	8056	8076	8087	8088	8058	8041	8015	8016	8068	8101	8088	8019	8012	8092	7939	8090	8083	8081	8082	8043	8054	8047	8063	8096	8084	8052	8089	8056	8065	8042	8014	8056
Alu	541	8014	8054	2898	8080	8076	8101	8056	3939	4415	8074	8003	8065	8070	8038	8069	8077	8057	8070	8095	8085	8058	8046	8007	8025	8075	8099	8093	8015	8004	8089	7929	8090	8085	8077	8073	8045	8049	8045	8070	8089	8071	8044	8082	8053	8052	8033	8015	8055
Alu	542	8001	8042	2890	8058	8060	8081	8043	3938	4408	8063	7986	8054	8057	8023	8049	8063	8047	8046	8076	8069	8044	8036	7987	8017	8065	8078	8075	7997	7986	8067	7907	8079	8074	8063	8055	8024	8041	8025	8053	8070	8041	8020	8069	8037	8038	8017	8000	8041
Alu	543	7985	8028	2882	8042	8047	8065	8027	3932	4406	8054	7969	8042	8049	8004	8016	8050	8023	8014	8066	8058	8030	8028	7967	8012	8053	8052	8056	7986	7973	8049	7887	8068	8058	8051	8043	8004	8015	8008	8038	8050	8017	8000	8037	8015	8012	7988	7981	8020
Alu	544	7976	8018	2879	8028	8041	8052	8020	3928	4401	8049	7964	8037	8036	7978	8002	8042	8010	7992	8052	8053	8019	8022	7955	8006	8047	8029	8047	7980	7963	8031	7872	8063	8055	8046	8033	7994	8007	7990	8023	8041	7992	7988	8023	7999	8001	7964	7969	8011
Alu	545	7976	8015	2878	8027	8038	8048	8014	3928	4400	8046	7958	8034	8034	7976	8001	8040	8008	7991	8049	8047	8014	8020	7950	8003	8045	8028	8046	7976	7961	8029	7863	8060	8053	8039	8032	7993	8002	7987	8018	8039	7990	7985	8018	7992	7998	7957	7965	8005
Alu	546	7976	8015	2878	8025	8038	8048	8015	3928	4400	8047	7953	8033	8035	7974	8000	8036	8007	7991	8048	8047	8013	8020	7950	8004	8046	8026	8046	7977	7961	8029	7863	8062	8054	8042	8033	7993	8004	7985	8016	8039	7988	7984	8018	7991	7999	7959	7966	8007
Alu	547	7976	8011	2877	8024	8037	8046	8014	3927	4401	8042	7952	8032	8034	7972	8000	8037	8006	7992	8049	8048	8012	8020	7949	8004	8044	8026	8046	7974	7961	8029	7861	8062	8053	8041	8031	7994	8002	7983	8016	8040	7989	7983	8014	7989	8000	7958	7964	8002
Alu	548	7976	8011	2876	8022	8033	8043	8011	3928	4402	8040	7964	8033	8033	7969	8000	8037	8003	7990	8049	8049	8006	8017	7946	8001	8044	8023	8043	7972	7958	8028	7856	8059	8052	8036	8028	7993	8001	7987	8015	8039	7980	7981	8012	7989	7996	7956	7963	8002
Alu	549	7973	8009	2876	8022	8031	8042	8013	3928	4402	8039	7970	8030	8032	7967	8001	8036	8003	7998	8051	8047	8008	8014	7940	8000	8042	8024	8043	7975	7960	8027	7854	8058	8052	8031	8027	7995	8001	7997	8015	8036	7984	7984	8010	7993	8000	7955	7962	7999
Alu	550	7969	8007	2876	8018	8030	8040	8012	3927	4399	8038	7970	8030	8030	7966	8000	8034	8002	7997	8051	8044	8006	8013	7935	8000	8042	8022	8043	7975	7958	8025	7852	8058	8052	8029	8027	7995	7999	7997	8012	8036	7983	7981	8009	7991	7998	7953	7962	7999
Alu	551	7969	8006	2875	8018	8029	8038	8011	3926	4399	8033	7969	8027	8026	7966	7996	8035	8002	7996	8051	8045	8006	8012	7933	7999	8043	8023	8043	7970	7959	8023	7851	8058	8050	8030	8026	7994	7997	7997	8013	8032	7983	7983	8006	7991	7998	7953	7962	7997
Alu	552	7968	8005	2875	8019	8027	8037	8012	3927	4400	8031	7968	8028	8025	7964	8000	8033	8002	7995	8050	8045	8004	8012	7932	7998	8043	8021	8040	7971	7959	8023	7848	8059	8051	8029	8026	7995	7996	7995	8011	8033	7985	7981	8006	7991	7997	7951	7960	7997
Alu	553	7968	8004	2874	8019	8023	8031	8012	3927	4398	8029	7963	8027	8024	7961	7998	8033	8001	7991	8050	8045	8003	8011	7931	7998	8041	8016	8037	7968	7955	8023	7848	8057	8047	8028	8023	7994	7995	7988	8006	8030	7983	7978	8005	7990	7996	7947	7955	7995
Alu	554	7968	8003	2873	8018	8025	8033	8012	3927	4399	8029	7959	8026	8023	7961	7999	8032	8000	7993	8049	8045	8003	8012	7929	7996	8039	8019	8038	7969	7958	8020	7846	8059	8048	8029	8025	7993	7995	7990	8010	8029	7985	7977	8006	7988	7996	7949	7956	7995
Alu	555	7964	7990	2870	8010	8021	8023	8004	3926	4395	8016	7931	8014	8009	7955	7986	8020	7975	7978	8028	8036	7995	8004	7922	7991	8019	8010	8030	7965	7952	8011	7835	8054	8043	8025	8019	7978	7966	7971	8006	8021	7974	7967	8000	7988	7987	7947	7941	7981
Alu	556	7965	7994	2872	8014	8023	8028	8011	3926	4398	8026	7930	8020	8013	7959	7993	8026	7979	7985	8037	8044	8000	8004	7925	7995	8017	8015	8036	7967	7956	8018	7841	8056	8047	8029	8022	7981	7970	7976	8008	8029	7984	7972	8004	7988	7994	7949	7945	7983
Alu	557	7961	7982	2870	8004	8016	8018	8002	3924	4396	8021	7927	8016	8007	7955	7989	8020	7971	7980	8034	8043	7992	7999	7916	7992	8007	7998	8030	7961	7946	8009	7828	8048	8040	8027	8014	7976	7960	7972	7999	8021	7973	7962	8002	7983	7992	7941	7937	7977
Alu	558	7947	7970	2862	7987	8004	7999	7990	3913	4389	8002	7914	8003	7988	7928	7959	7991	7955	7963	8018	8030	7976	7974	7903	7972	7993	7998	8016	7940	7934	7984	7809	8040	8028	8016	8000	7960	7959	7949	7977	8004	7945	7951	7984	7962	7982	7929	7919	7958
Alu	559	7962	7987	2870	8010	8022	8024	8006	3925	4393	8023	7925	8017	8010	7958	7987	8022	7974	7981	8037	8040	7995	8000	7918	7987	8018	8008	8033	7957	7953	8014	7827	8050	8043	8026	8021	7978	7967	7973	8004	8027	7977	7961	8000	7984	7989	7947	7942	7972
Alu	560	7937	7970	2864	7986	8001	7997	7987	3912	4386	8009	7905	8003	7994	7939	7969	8003	7957	7965	8017	8024	7977	7985	7895	7967	7998	7983	8015	7938	7940	7999	7808	8034	8026	8010	8006	7959	7942	7949	7986	8000	7950	7940	7983	7962	7968	7925	7929	7955
Alu	561	7927	7963	2857	7978	7994	7997	7978	3917	4387	8001	7902	8001	7982	7937	7955	8006	7952	7954	8010	8014	7975	7985	7885	7963	7993	7981	8014	7932	7923	7984	7802	8037	8024	8008	8001	7958	7947	7952	7972	8001	7953	7940	7976	7962	7963	7928	7920	7951
Alu	562	7930	7947	2851	7948	7971	7976	7955	3903	4376	7997	7881	7982	7963	7909	7956	7982	7940	7938	7998	8006	7967	7971	7877	7954	7973	7978	7998	7921	7921	7961	7761	8021	8007	7983	7987	7947	7932	7927	7960	7989	7925	7918	7962	7941	7944	7901	7901	7932
Alu	563	7912	7926	2842	7936	7942	7959	7919	3898	4363	7979	7858	7973	7945	7882	7932	7956	7907	7900	7980	7996	7943	7944	7843	7934	7966	7944	7976	7889	7897	7945	7746	8008	8006	7976	7978	7928	7920	7904	7930	7963	7895	7901	7936	7920	7913	7879	7881	7926
Alu	564	7851	7844	2823	7875	7884	7889	7844	3878	4340	7908	7792	7909	7889	7798	7850	7904	7828	7830	7923	7935	7872	7884	7776	7870	7903	7873	7907	7832	7843	7881	7663	7927	7939	7916	7908	7864	7864	7821	7853	7895	7824	7824	7860	7847	7834	7818	7828	7872
Alu	565	7811	7816	2808	7827	7824	7835	7805	3847	4329	7861	7753	7891	7852	7756	7815	7863	7770	7802	7887	7913	7832	7858	7744	7829	7877	7819	7868	7791	7799	7828	7611	7900	7909	7871	7895	7827	7826	7774	7818	7861	7778	7776	7830	7807	7795	7751	7785	7836
Alu	566	7265	7243	2686	7167	7256	7271	7138	3620	4078	7271	7082	7319	7266	7184	7236	7263	7027	7178	7352	7332	7217	7319	7270	7301	7317	7246	7298	7367	7307	7168	7049	7372	7315	7269	7295	7289	7300	7113	7185	7286	7141	7159	7241	7210	7089	7119	7211	7265
Alu	567	7159	7100	2651	7019	7140	7128	7005	3576	4029	7156	6947	7219	7142	7054	7091	7156	6871	7020	7233	7223	7105	7201	7156	7200	7218	7119	7171	7259	7200	7027	6895	7240	7204	7133	7172	7185	7198	6948	7045	7147	6965	7030	7108	7084	6948	6984	7082	7131
Alu	568	7015	6959	2617	6875	6996	6962	6843	3513	3945	6994	6803	7046	6972	6903	6927	7000	6690	6863	7081	7079	6930	7061	7032	7072	7067	6951	7012	7171	7085	6872	6728	7062	7067	6982	7002	7041	7100	6807	6888	6993	6803	6846	6953	6932	6772	6837	6952	6985
Alu	569	60	58	1202	71	69	42	56	1047	907	29	37	36	53	59	52	36	45	50	75	61	59	48	2190	550	60	64	47	2881	2290	44	51	60	57	59	48	78	89	69	73	83	84	68	79	74	81	75	72	67
Alu	570	53	49	1199	68	65	40	50	1044	903	24	34	28	48	52	47	27	44	43	66	51	57	44	2184	550	48	63	44	2877	2287	36	48	54	56	54	42	73	86	60	64	70	79	63	76	72	76	70	62	62
Alu	571	53	49	1198	68	66	40	50	1042	902	24	34	28	47	52	47	27	44	42	66	51	57	44	2181	548	48	63	44	2874	2286	36	48	54	56	55	42	73	86	61	64	71	80	63	76	72	76	71	62	62
Alu	572	54	48	1197	68	66	40	52	1039	902	24	35	29	48	52	47	27	44	42	66	52	58	44	2181	548	49	61	44	2872	2284	36	48	54	57	54	41	73	86	61	65	72	80	63	77	73	77	73	63	61
Alu	573	54	50	1196	68	66	39	52	1039	901	24	35	30	48	52	48	27	44	42	66	52	58	44	2181	548	50	61	44	2872	2284	36	48	55	57	53	41	73	86	61	65	73	80	62	77	73	77	74	64	61
Alu	574	55	50	1195	68	65	39	52	1039	901	24	35	30	47	52	48	27	44	42	66	53	59	44	2180	548	51	61	44	2872	2284	36	48	55	57	53	41	75	89	61	65	73	80	64	77	73	77	74	65	62
Alu	575	54	50	1193	69	66	39	52	1038	900	25	35	30	48	53	48	27	44	42	66	53	59	44	2180	548	51	61	44	2870	2284	36	47	56	57	54	40	74	90	63	65	72	81	64	77	73	78	75	65	63
Alu	576	53	51	1193	69	67	40	52	1038	900	25	35	30	48	53	48	27	44	42	65	53	59	43	2180	547	53	61	44	2870	2284	36	48	58	58	54	39	74	92	63	65	72	82	64	78	73	80	75	68	64
Alu	577	53	51	1193	69	68	40	52	1038	899	25	35	30	48	53	48	27	44	42	66	53	59	44	2177	545	53	62	45	2868	2283	36	49	58	56	55	39	74	91	64	66	71	82	64	78	73	80	76	69	64
Alu	578	53	51	1193	69	68	40	52	1038	896	25	35	30	47	54	48	27	44	42	68	53	59	45	2171	544	52	62	45	2864	2280	36	48	58	55	55	39	74	92	66	66	71	82	63	80	73	81	76	69	65
Alu	579	53	51	1190	70	69	40	52	1035	894	25	35	30	47	54	48	27	43	41	67	54	60	45	2163	543	53	62	44	2854	2275	36	47	57	55	55	39	74	91	66	66	71	82	62	80	73	81	77	68	65
Alu	580	53	52	1189	70	69	42	52	1035	894	25	36	30	47	56	48	27	43	42	67	54	60	45	2163	542	53	63	44	2852	2275	36	47	57	55	55	40	74	92	66	66	71	83	64	80	73	83	77	70	66
Alu	581	53	52	1187	72	70	42	52	1033	894	25	36	30	48	56	48	27	43	42	67	54	60	46	2160	542	54	62	45	2847	2273	36	47	57	55	56	40	74	93	68	66	71	82	64	81	73	83	77	71	67
Alu	582	53	52	1186	72	73	42	52	1032	892	25	36	31	48	56	48	27	44	42	69	54	60	47	2159	542	54	62	47	2845	2272	36	47	59	54	56	40	74	94	70	66	71	82	64	82	74	85	77	71	67
Alu	583	53	52	1186	72	73	42	52	1032	892	25	36	31	48	56	48	27	44	42	70	55	60	47	2159	542	55	62	47	2844	2271	36	47	60	55	56	40	74	94	71	66	71	82	64	82	75	85	77	71	69
Alu	584	55	52	1186	72	74	42	52	1031	891	25	37	31	49	56	48	27	44	44	71	57	61	47	2160	542	54	62	47	2843	2270	36	47	61	55	56	40	74	96	71	66	71	82	64	83	76	86	78	71	71
Alu	585	55	53	1184	73	74	42	53	1027	892	25	37	31	49	56	47	26	45	44	72	57	61	47	2157	542	54	63	47	2842	2266	36	47	61	55	56	40	75	98	71	66	71	82	64	82	76	87	79	71	71
Alu	586	56	52	1183	73	74	42	53	1026	891	25	37	31	49	56	47	26	45	44	72	56	62	47	2156	541	54	64	47	2842	2263	37	47	61	55	56	40	75	100	73	67	70	82	66	83	76	89	79	71	72
Alu	587	56	52	1184	73	74	42	53	1026	891	25	38	32	49	55	47	26	45	44	72	57	62	47	2154	542	54	64	47	2841	2263	38	47	61	55	55	40	76	101	73	67	70	82	67	83	75	90	79	71	72
Alu	588	56	52	1182	71	74	42	53	1025	888	25	38	32	49	56	47	26	45	44	72	57	62	47	2149	540	54	64	47	2837	2259	38	46	59	55	54	40	76	102	73	67	71	83	67	83	75	89	79	70	72
Alu	589	55	52	1180	71	75	42	52	1024	884	25	39	32	49	57	49	26	45	44	72	57	62	48	2146	540	54	64	47	2834	2257	40	46	59	55	55	40	77	102	73	67	71	82	67	84	75	89	79	71	73
Alu	590	55	53	1179	72	73	42	52	1019	882	25	39	32	49	56	49	26	45	44	72	57	61	48	2138	537	53	64	47	2824	2250	40	46	60	55	55	40	77	103	73	66	71	82	69	84	75	90	80	71	73
Alu	591	56	53	1174	72	74	42	52	1019	881	25	41	32	48	56	49	26	45	44	74	56	62	48	2129	534	52	64	47	2820	2248	40	46	60	55	55	40	79	103	74	66	71	83	69	84	75	90	81	72	73
Alu	592	56	53	1169	72	74	42	52	1017	878	25	41	32	47	56	49	26	46	44	73	56	62	48	2125	533	52	64	46	2816	2245	40	46	60	55	54	40	80	103	74	67	70	83	68	84	75	90	82	72	73
Alu	593	56	53	1169	72	75	43	52	1017	878	25	42	32	46	56	49	26	46	44	72	55	61	48	2121	531	52	64	47	2807	2238	40	46	60	54	54	40	80	103	73	66	71	83	70	84	77	91	83	73	73
Alu	594	55	54	1168	72	75	43	53	1016	872	25	42	31	46	56	49	26	45	44	72	55	61	48	2116	528	53	64	47	2805	2231	40	46	61	54	54	40	81	106	73	66	72	83	70	83	79	93	83	74	74
Alu	595	55	54	1168	72	75	43	53	1016	872	25	41	31	46	55	49	26	45	44	72	55	61	48	2113	528	54	65	47	2804	2230	41	47	61	54	55	40	81	105	75	66	73	83	71	86	80	93	83	77	74
Alu	596	55	54	1163	71	75	43	53	1014	870	25	41	31	46	55	49	26	44	44	73	56	61	48	2109	525	55	65	47	2794	2229	41	47	60	54	55	40	81	105	75	65	73	84	71	86	80	95	83	77	74
Alu	597	55	54	1160	73	75	43	53	1011	867	25	42	31	46	56	50	26	44	44	74	56	63	48	2102	524	55	64	47	2788	2219	41	47	61	55	55	42	82	107	75	65	73	85	71	86	80	96	84	77	74
Alu	598	55	54	1158	74	76	43	53	1010	867	25	42	31	47	57	50	26	46	44	74	56	64	48	2103	524	56	64	47	2788	2218	42	47	62	54	55	42	83	108	75	65	74	86	71	86	81	97	84	76	75
Alu	599	55	54	1156	74	77	43	53	1007	865	25	43	31	47	58	50	26	46	44	75	56	65	48	2103	522	56	63	48	2783	2211	42	47	62	54	55	42	85	108	78	66	74	87	71	87	81	98	85	76	77
Alu	600	55	54	1153	74	76	43	53	1006	864	25	43	31	47	58	50	26	46	44	75	55	65	48	2098	520	57	63	47	2779	2207	41	47	62	54	54	42	85	109	78	66	74	87	71	87	81	98	85	76	78
Alu	601	55	54	1146	74	77	43	52	1005	863	25	43	31	47	58	50	26	46	44	74	55	64	48	2095	520	57	63	47	2773	2203	41	47	62	55	55	42	86	109	78	67	75	87	71	87	82	99	85	76	78
Alu	602	55	54	1144	74	78	43	53	1005	863	25	42	31	47	57	50	26	46	44	76	55	65	48	2092	520	59	64	47	2767	2197	41	48	61	55	55	42	87	110	78	68	75	86	71	87	84	99	85	76	79
Alu	603	55	54	1144	74	78	43	54	1005	862	25	42	31	47	58	50	26	46	45	77	54	65	48	2093	521	60	64	48	2769	2197	41	47	61	55	55	42	87	110	78	69	75	87	72	87	85	100	85	77	79
Alu	604	56	55	1137	74	79	42	54	1004	860	25	43	30	47	58	50	26	46	45	77	54	65	49	2087	520	60	63	49	2761	2185	41	46	62	54	55	42	87	111	78	69	75	86	74	87	85	101	86	75	79
Alu	605	56	56	1135	75	78	44	54	998	856	25	43	30	47	58	50	26	46	46	77	54	65	49	2074	518	60	63	49	2747	2175	41	48	62	54	55	41	88	111	78	69	75	85	74	87	84	101	86	75	79
Alu	606	56	56	1132	77	78	45	53	993	851	25	43	30	47	59	50	26	46	45	77	54	65	49	2060	517	60	63	49	2735	2166	41	48	63	54	55	41	88	110	78	69	75	85	74	87	84	103	85	75	81
Alu	607	56	57	1130	78	79	45	53	990	847	25	43	30	48	59	50	26	46	45	77	55	63	49	2055	517	59	63	49	2727	2165	41	48	63	54	56	41	88	111	79	71	75	85	74	86	84	103	85	75	82
Alu	608	56	57	1131	78	79	45	54	988	847	25	43	30	49	59	49	26	46	45	77	55	63	49	2052	516	59	63	48	2725	2161	41	48	63	55	56	42	89	111	79	71	74	85	74	86	85	102	84	76	82
Alu	609	56	56	1125	78	80	45	54	985	845	25	43	31	49	58	50	24	46	45	77	55	63	49	2047	516	59	64	48	2719	2155	41	48	63	55	56	41	90	113	79	72	74	86	74	86	86	103	84	78	82
Alu	610	56	57	1125	79	80	45	54	985	844	25	44	31	49	59	51	24	46	45	77	56	63	49	2047	516	59	65	48	2718	2155	41	48	63	55	57	41	90	115	80	72	74	86	74	86	87	103	85	79	84
Alu	611	56	57	1124	81	79	46	55	983	843	25	46	31	49	59	51	24	46	45	78	57	63	49	2040	515	59	65	49	2712	2152	41	48	63	55	58	41	90	115	81	73	74	86	74	85	87	104	85	79	84
Alu	612	57	57	1114	81	79	47	55	977	830	25	46	31	48	59	51	24	46	44	78	57	63	49	2004	505	59	64	50	2691	2139	41	48	62	55	58	40	90	115	81	73	73	86	74	85	86	104	85	79	84
Alu	613	58	57	1109	83	80	47	55	973	824	25	46	31	48	59	50	24	46	44	78	57	63	50	1988	502	58	65	50	2673	2127	41	48	62	55	59	41	90	114	81	72	73	84	72	86	86	104	87	80	84
Alu	614	59	57	1102	81	81	47	54	961	812	24	46	31	48	59	51	24	46	44	77	56	64	50	1971	496	58	65	50	2649	2098	41	48	61	55	57	41	90	113	81	72	73	84	73	86	86	104	88	81	84
Alu	615	60	57	1095	82	81	46	54	956	811	24	46	31	48	59	51	24	46	44	77	56	64	50	1967	494	58	67	50	2640	2089	41	48	61	55	58	42	92	113	81	72	74	84	73	88	87	103	89	81	84
Alu	616	60	57	1094	82	81	46	55	950	805	24	46	31	47	59	51	24	46	44	77	55	63	50	1951	494	58	68	50	2629	2083	42	48	61	56	58	42	94	114	81	72	72	84	74	89	87	103	88	79	84
Alu	617	61	57	1086	82	82	47	55	945	793	24	46	32	46	60	51	24	46	44	78	55	64	50	1937	492	59	68	50	2620	2065	42	49	61	56	58	43	94	115	81	72	72	83	74	89	89	102	88	79	84
Alu	618	61	58	1086	82	84	47	57	943	792	25	46	33	46	60	51	24	46	44	78	55	64	49	1937	491	59	68	50	2619	2064	42	49	61	57	59	43	94	115	81	72	74	84	74	91	90	102	88	79	85
Alu	619	60	57	1080	81	83	47	57	936	788	25	46	32	46	60	51	24	46	44	78	55	63	48	1916	489	59	69	52	2595	2048	42	49	61	57	59	43	94	115	81	71	75	83	74	90	91	101	88	79	83
Alu	620	61	57	1079	82	84	47	58	935	787	25	46	32	46	60	52	24	46	44	78	55	63	48	1910	489	59	70	52	2591	2049	42	49	62	57	59	43	95	117	81	72	76	84	75	90	92	101	88	81	84
Alu	621	62	57	1077	83	85	47	59	928	782	25	47	32	46	59	52	24	46	44	78	55	62	49	1896	487	59	70	52	2582	2040	43	49	63	57	59	43	96	117	81	72	77	83	76	90	92	101	88	81	85
Alu	622	64	58	1071	82	85	47	60	927	776	24	48	32	46	59	53	24	46	44	79	55	62	49	1880	487	59	70	53	2564	2028	43	49	64	57	60	43	96	117	81	73	78	84	76	91	93	101	88	81	86
Alu	623	63	58	1066	82	85	47	61	921	766	25	47	32	46	59	53	24	46	44	79	56	63	49	1868	487	59	70	54	2555	2019	43	49	63	57	60	43	98	117	83	75	78	84	76	92	93	102	88	82	88
Alu	624	63	59	1063	82	87	46	61	917	767	25	49	32	47	60	53	24	46	44	79	56	63	49	1862	487	59	71	54	2555	2017	44	49	63	57	60	43	98	119	86	75	78	84	76	92	93	101	89	83	88
Alu	625	63	60	1059	82	87	47	61	913	764	25	54	35	48	60	53	25	47	44	80	56	64	50	1856	488	60	71	55	2548	2012	44	49	63	57	60	44	98	132	94	76	78	84	80	94	93	100	90	82	88
Alu	626	62	66	1056	82	87	59	61	909	761	32	89	43	52	60	54	29	47	44	83	57	66	51	1847	487	79	79	55	2540	2007	44	50	63	59	61	44	99	140	127	78	79	84	84	94	93	100	92	84	97
Alu	627	62	67	1058	82	87	63	61	906	757	32	90	43	54	60	55	29	47	44	84	58	66	52	1846	487	82	83	56	2540	2002	45	52	66	61	63	44	101	141	127	79	81	87	84	98	93	100	99	84	97
Alu	628	64	68	1057	84	88	64	64	905	759	32	92	45	54	65	57	29	47	44	85	58	69	54	1847	487	85	86	58	2540	2005	46	52	66	62	69	45	104	142	129	81	82	89	85	102	96	100	109	86	97
Alu	629	65	68	1057	84	89	65	64	903	759	32	92	45	54	65	57	29	47	44	85	60	70	54	1843	486	87	88	60	2539	1999	46	54	65	63	71	45	105	145	130	82	82	89	86	104	98	100	110	87	99
Alu	630	66	68	1041	83	89	65	63	893	746	32	92	45	54	65	56	30	47	45	85	61	69	54	1816	483	87	86	60	2514	1978	46	53	65	62	72	45	105	145	131	82	82	90	87	106	98	100	112	87	100
Alu	631	65	67	1039	83	89	66	63	889	744	32	93	45	54	66	55	30	48	45	85	61	69	55	1806	482	87	86	59	2504	1974	46	52	64	62	72	45	105	145	131	82	82	90	86	107	99	100	113	88	101
Alu	632	66	68	1032	83	89	65	62	886	737	32	93	45	53	66	56	29	48	45	87	61	69	55	1798	475	88	85	59	2482	1957	45	52	64	63	72	45	106	146	133	82	80	92	86	108	99	101	114	88	100
Alu	633	66	68	1024	83	91	66	63	880	734	32	94	45	53	67	56	29	48	45	91	61	69	56	1792	472	88	84	60	2464	1944	45	52	66	65	72	45	106	147	133	81	82	92	88	108	98	102	115	89	100
Alu	634	66	69	1014	83	92	66	63	868	725	31	94	46	53	65	57	29	48	44	90	60	69	56	1769	466	88	85	60	2437	1926	43	52	66	66	70	45	105	148	133	81	83	92	88	109	97	101	116	89	100
Alu	635	67	69	1007	83	93	66	63	868	716	31	93	45	53	64	57	29	47	43	92	59	70	56	1766	463	87	87	61	2435	1924	43	51	67	65	72	45	105	151	133	81	85	92	89	112	99	103	117	89	100
Alu	636	69	69	1007	84	96	67	63	864	714	31	93	45	53	65	59	29	47	43	92	59	71	56	1760	461	87	88	62	2421	1923	43	52	68	66	74	46	106	164	133	81	85	94	92	115	100	103	118	90	103
Alu	637	69	69	996	86	108	74	63	857	709	31	93	45	55	66	60	29	52	43	105	59	71	59	1745	459	87	88	61	2397	1906	43	63	68	66	74	46	111	188	133	81	86	94	96	115	102	103	118	92	116
Alu	638	75	71	994	97	210	128	67	854	708	31	93	45	61	66	60	33	52	43	180	59	72	72	1739	459	104	89	63	2394	1901	48	108	69	67	74	46	151	371	134	83	86	94	133	123	104	103	119	92	247
Alu	639	75	71	991	97	214	128	68	854	704	31	93	45	62	66	61	32	52	43	182	60	74	73	1727	457	104	90	63	2383	1888	49	108	69	67	75	46	153	376	135	85	86	94	133	125	105	105	118	93	250
Alu	640	75	71	985	97	213	129	68	847	699	30	93	45	62	66	61	32	53	43	182	60	74	73	1716	456	104	90	62	2370	1873	49	108	70	67	75	46	154	380	134	86	88	94	133	124	105	106	118	93	252
Alu	641	75	71	984	99	215	130	68	845	699	30	94	45	63	66	61	32	53	43	184	62	74	74	1716	455	104	90	62	2366	1870	49	108	71	68	74	46	156	385	137	86	89	95	134	125	105	107	120	93	257
Alu	642	75	72	977	100	216	130	68	841	698	31	95	45	63	66	61	32	53	43	186	62	75	74	1707	453	104	90	62	2353	1859	49	109	71	68	75	46	156	390	135	89	92	98	134	125	105	108	123	97	259
Alu	643	75	72	970	103	217	129	69	837	693	32	95	45	65	69	61	32	55	43	187	62	75	75	1699	450	105	92	59	2336	1849	50	109	71	69	76	47	157	397	135	90	94	100	137	125	106	111	126	99	258
Alu	644	76	73	970	104	219	132	70	834	694	33	95	45	66	69	62	32	55	44	189	63	76	75	1698	450	105	96	60	2337	1845	51	113	72	71	77	48	157	402	135	92	96	100	140	126	107	112	127	101	262
Alu	645	77	74	968	105	220	135	70	834	692	33	96	45	66	69	63	32	55	44	190	63	78	76	1696	449	107	99	62	2338	1844	51	116	73	72	77	50	158	404	137	92	96	104	143	127	110	112	129	102	263
Alu	646	78	74	960	106	220	135	70	825	687	32	96	43	66	69	63	32	55	44	190	62	77	76	1681	445	107	100	62	2312	1820	52	116	73	72	77	50	158	405	137	92	95	104	143	127	110	112	130	102	263
Alu	647	79	76	945	108	220	135	70	816	670	32	97	43	66	69	65	33	55	43	190	62	74	76	1650	439	108	101	61	2287	1794	50	116	73	73	77	50	158	405	137	93	96	104	143	129	111	112	133	104	264
Alu	648	81	80	940	113	223	141	72	813	669	33	102	47	68	71	73	35	56	44	193	67	76	80	1642	439	113	109	64	2282	1795	53	118	75	78	79	51	161	420	142	95	98	109	144	137	124	124	141	115	270
Alu	649	93	103	930	133	238	149	79	807	665	38	111	55	84	84	79	39	63	51	204	86	87	97	1619	439	128	127	76	2261	1774	59	123	89	95	92	63	171	457	165	125	113	144	164	158	150	156	168	140	287
Alu	650	155	191	945	236	342	253	162	811	666	99	184	118	177	158	159	113	130	106	283	223	250	198	1661	482	235	310	190	2325	1828	105	163	236	182	195	140	258	556	314	309	239	400	315	303	329	349	331	255	387
Alu	651	948	1257	1124	1551	1514	1566	1271	975	810	706	1134	536	1138	1111	989	823	802	665	1064	2111	2128	1508	2276	1008	1319	2279	1503	2999	2425	588	641	1645	1403	1588	1106	1278	1777	1923	2322	1616	2971	1952	1923	2781	2720	2398	1646	1575
Alu	652	954	1264	1114	1555	1519	1569	1280	965	806	714	1141	536	1142	1111	995	828	808	669	1066	2117	2136	1514	2256	1004	1320	2290	1508	2976	2400	590	643	1654	1414	1593	1109	1283	1784	1929	2335	1624	2980	1950	1926	2793	2725	2410	1652	1584
Alu	653	974	1293	1116	1588	1545	1617	1318	967	805	730	1191	549	1161	1132	1010	844	822	678	1094	2160	2186	1551	2269	1022	1350	2341	1544	2989	2401	604	660	1702	1469	1631	1133	1314	1817	1977	2400	1658	3040	1997	1974	2856	2795	2468	1686	1630
Alu	654	1019	1372	1112	1683	1622	1704	1407	965	802	770	1326	572	1215	1198	1067	901	873	704	1141	2291	2311	1632	2285	1045	1421	2450	1658	2997	2402	631	695	1788	1578	1708	1177	1398	1916	2083	2540	1748	3219	2098	2061	3025	2960	2587	1793	1725
Alu	655	1080	1438	1125	1760	1706	1808	1478	979	816	823	1417	599	1273	1246	1119	948	912	736	1193	2417	2444	1714	2333	1073	1476	2567	1768	3037	2445	669	721	1896	1694	1790	1237	1485	2006	2197	2671	1862	3381	2212	2157	3201	3133	2732	1887	1803
Alu	656	1090	1456	1123	1776	1718	1824	1489	979	815	825	1431	603	1280	1261	1139	959	920	747	1199	2438	2468	1731	2334	1082	1490	2593	1784	3043	2445	676	725	1914	1715	1801	1251	1500	2025	2218	2702	1890	3411	2228	2184	3218	3166	2751	1905	1815
Alu	657	1096	1459	1108	1778	1722	1830	1489	956	801	827	1433	605	1281	1263	1139	963	923	747	1200	2443	2474	1736	2291	1075	1491	2596	1788	2995	2415	676	727	1915	1716	1806	1254	1506	2028	2224	2709	1895	3416	2231	2190	3228	3177	2753	1907	1816
Alu	658	1110	1484	1094	1805	1748	1862	1516	948	792	835	1455	610	1309	1282	1160	976	931	758	1209	2474	2526	1769	2276	1072	1516	2625	1824	2982	2402	684	737	1942	1749	1834	1281	1532	2081	2271	2751	1926	3463	2267	2227	3283	3225	2805	1933	1844
Alu	659	1129	1519	1089	1847	1781	1902	1561	951	794	855	1495	624	1341	1316	1191	997	949	774	1239	2538	2583	1819	2279	1084	1552	2692	1871	2997	2417	707	751	1988	1790	1890	1311	1555	2123	2320	2827	1976	3541	2327	2286	3369	3319	2870	1972	1880
Alu	660	1157	1545	1077	1889	1818	1949	1607	940	789	880	1545	647	1382	1352	1221	1020	975	795	1274	2624	2645	1847	2269	1087	1590	2758	1921	2977	2406	721	761	2038	1840	1932	1342	1598	2173	2371	2907	2020	3627	2380	2341	3458	3407	2945	2025	1941
Alu	661	1173	1578	1085	1937	1852	1990	1643	943	792	901	1587	660	1427	1373	1240	1044	996	815	1298	2694	2713	1892	2274	1097	1627	2823	1969	3003	2424	744	766	2087	1894	1989	1374	1639	2219	2435	2973	2067	3703	2437	2380	3564	3513	3013	2070	1988
Alu	662	1199	1614	1072	1971	1888	2023	1683	939	780	921	1634	672	1454	1406	1267	1067	1011	827	1323	2750	2787	1933	2262	1102	1662	2893	2003	2999	2411	766	777	2129	1927	2023	1395	1664	2268	2483	3053	2112	3786	2482	2429	3646	3580	3087	2110	2032
Alu	663	1215	1628	1067	1980	1905	2043	1699	931	775	926	1650	676	1462	1414	1281	1076	1018	828	1333	2771	2807	1949	2259	1098	1674	2918	2010	2991	2397	776	786	2145	1945	2034	1402	1674	2281	2494	3071	2129	3808	2506	2449	3682	3598	3109	2128	2049
Alu	664	1284	1711	1087	2080	1967	2137	1780	941	783	971	1726	710	1521	1468	1347	1120	1045	865	1381	2912	2932	2046	2293	1134	1749	3040	2100	3031	2440	814	817	2249	2048	2112	1475	1746	2363	2598	3222	2237	4000	2640	2567	3848	3757	3271	2232	2131
Alu	665	1305	1744	1085	2121	1988	2178	1810	947	787	990	1752	717	1549	1490	1376	1139	1062	883	1403	2973	2973	2084	2301	1149	1783	3100	2129	3055	2462	823	825	2288	2080	2141	1502	1785	2397	2642	3273	2280	4082	2674	2608	3915	3837	3328	2266	2163
Alu	666	1310	1759	1065	2136	1995	2188	1815	930	775	1000	1753	719	1553	1497	1380	1142	1064	886	1408	3002	2986	2093	2271	1143	1791	3114	2136	3015	2432	826	829	2293	2093	2149	1510	1795	2401	2656	3289	2292	4110	2687	2616	3929	3861	3343	2275	2170
Alu	667	1341	1787	1061	2188	2053	2238	1878	928	770	1021	1749	729	1595	1528	1422	1162	1088	910	1443	3090	3080	2154	2286	1153	1817	3215	2206	3032	2450	847	850	2366	2149	2207	1559	1843	2437	2683	3389	2355	4227	2760	2696	4027	3965	3438	2341	2209
Alu	668	1355	1806	1058	2210	2072	2265	1896	921	763	1033	1759	752	1607	1538	1436	1168	1097	920	1460	3115	3107	2179	2276	1154	1849	3249	2231	3035	2453	854	858	2386	2172	2229	1576	1858	2454	2707	3420	2376	4268	2786	2719	4060	3995	3469	2364	2234
Alu	669	1390	1854	1055	2292	2116	2325	1957	916	763	1062	1823	766	1648	1566	1475	1197	1123	946	1502	3199	3203	2237	2278	1174	1890	3330	2303	3037	2452	876	880	2445	2247	2285	1617	1910	2524	2782	3502	2447	4382	2853	2783	4154	4090	3567	2420	2288
Alu	670	1438	1915	1065	2376	2174	2397	2019	915	762	1094	1878	804	1694	1597	1521	1240	1142	982	1551	3302	3299	2317	2294	1191	1955	3441	2385	3059	2480	897	908	2529	2324	2348	1661	1957	2589	2862	3621	2525	4519	2935	2863	4278	4215	3693	2490	2342
Alu	671	1459	1946	1037	2415	2208	2436	2049	899	749	1118	1905	818	1735	1622	1552	1255	1157	991	1572	3360	3360	2351	2261	1190	1981	3495	2424	3029	2446	913	915	2570	2373	2389	1686	1986	2632	2903	3683	2566	4586	2974	2916	4350	4278	3741	2540	2375
Alu	672	1497	2004	1049	2501	2271	2514	2112	908	756	1153	1976	853	1792	1649	1594	1298	1174	1021	1614	3469	3473	2408	2283	1215	2038	3602	2491	3071	2478	944	941	2664	2449	2454	1740	2038	2704	2970	3791	2650	4724	3069	2995	4465	4389	3850	2611	2428
Alu	673	1513	2024	1051	2532	2284	2542	2131	911	756	1166	1996	862	1806	1667	1609	1309	1188	1026	1631	3496	3510	2427	2290	1216	2051	3640	2518	3074	2481	957	952	2689	2479	2484	1754	2056	2724	2993	3824	2676	4772	3100	3028	4498	4427	3895	2630	2444
Alu	674	1515	2030	1045	2549	2293	2551	2135	902	740	1172	2004	866	1820	1673	1619	1310	1194	1028	1640	3516	3529	2433	2268	1212	2056	3653	2527	3061	2462	966	959	2702	2486	2488	1761	2061	2731	3007	3845	2697	4791	3113	3038	4511	4441	3909	2638	2450
Alu	675	1577	2111	1048	2644	2358	2680	2217	912	745	1229	2102	898	1901	1711	1697	1380	1223	1065	1701	3683	3683	2537	2295	1233	2123	3795	2647	3098	2505	1004	982	2809	2616	2582	1833	2127	2833	3109	4020	2818	5032	3237	3162	4674	4650	4100	2724	2546
Alu	676	1581	2125	1034	2665	2373	2701	2228	909	742	1235	2114	904	1910	1717	1709	1386	1225	1070	1712	3706	3706	2552	2287	1230	2133	3814	2660	3086	2490	1011	987	2819	2627	2592	1848	2137	2852	3130	4037	2835	5057	3259	3184	4707	4677	4118	2742	2559
Alu	677	1660	2228	1052	2785	2474	2832	2320	928	751	1288	2221	946	2009	1768	1781	1461	1250	1116	1789	3894	3873	2665	2339	1270	2213	3958	2819	3180	2559	1054	1021	2965	2803	2694	1931	2229	2960	3257	4270	2969	5322	3427	3324	4902	4936	4312	2881	2659
Alu	678	1673	2252	1057	2817	2494	2861	2339	930	753	1309	2242	956	2025	1777	1808	1475	1256	1124	1808	3938	3932	2699	2350	1274	2226	3990	2849	3181	2570	1061	1032	3000	2840	2729	1952	2250	2993	3288	4324	3008	5384	3468	3361	4959	4999	4373	2916	2680
Alu	679	1672	2266	1035	2818	2386	2805	2345	919	738	1319	2249	959	2030	1784	1825	1480	1258	1132	1715	3966	3972	2695	2341	1271	2222	4013	2869	3161	2546	1062	975	3010	2859	2741	1964	2198	2756	3305	4349	3029	5417	3452	3376	4986	5030	4411	2924	2529
Alu	680	1685	2293	1019	2847	2412	2829	2358	900	722	1325	2271	968	2048	1790	1848	1489	1263	1141	1728	3997	4007	2718	2314	1267	2236	4049	2894	3119	2519	1075	978	3037	2897	2758	1981	2208	2763	3323	4381	3049	5461	3478	3395	5003	5060	4446	2949	2534
Alu	681	1750	2412	1038	2990	2520	2965	2447	927	727	1397	2371	1019	2124	1825	1939	1549	1268	1191	1811	4213	4222	2830	2363	1309	2320	4212	3032	3188	2585	1118	1023	3151	3053	2894	2064	2287	2837	3453	4589	3218	5740	3647	3539	5223	5316	4680	3092	2619
Alu	682	1792	2456	1029	3060	2575	3045	2493	931	708	1436	2424	1036	2159	1842	1982	1587	1270	1220	1856	4314	4349	2893	2394	1323	2358	4302	3111	3247	2607	1146	1038	3205	3147	2931	2103	2333	2891	3543	4709	3308	5888	3728	3600	5309	5441	4803	3164	2660
Alu	683	1802	2465	1027	3070	2585	3055	2503	933	707	1438	2436	1041	2166	1849	1987	1600	1270	1223	1865	4342	4379	2899	2396	1329	2364	4316	3121	3253	2604	1149	1039	3213	3161	2943	2112	2343	2906	3553	4725	3332	5916	3738	3613	5340	5462	4833	3179	2671
Alu	684	1804	2463	998	3077	2588	3054	2505	913	692	1440	2435	1040	2169	1848	1990	1602	1268	1227	1867	4350	4384	2905	2326	1320	2365	4321	3129	3185	2552	1153	1039	3220	3168	2945	2113	2346	2913	3559	4738	3333	5924	3742	3618	5347	5465	4842	3179	2674
Alu	685	1841	2499	1010	3149	2638	3128	2548	921	695	1467	2489	1059	2204	1873	2026	1637	1268	1249	1896	4444	4477	2955	2362	1336	2391	4391	3211	3219	2581	1180	1051	3274	3233	3006	2155	2389	2977	3617	4846	3415	6026	3814	3680	5430	5580	4943	3226	2717
Alu	686	1866	2548	1011	3219	2675	3174	2586	918	694	1488	2529	1071	2233	1888	2046	1655	1268	1268	1915	4536	4561	3009	2362	1352	2420	4458	3273	3224	2586	1196	1065	3326	3287	3045	2198	2424	3033	3680	4926	3486	6139	3881	3736	5521	5673	5030	3271	2752
Alu	687	1906	2603	1017	3316	2737	3248	2651	926	684	1528	2584	1094	2279	1909	2087	1693	1267	1295	1961	4644	4677	3077	2389	1360	2466	4562	3360	3264	2604	1231	1082	3404	3375	3117	2245	2467	3098	3761	5035	3588	6300	3971	3810	5631	5806	5177	3350	2806
Alu	688	1946	2644	1037	3342	2866	3285	2721	923	696	1536	2624	1098	2348	2050	2106	1713	1281	1319	1981	4680	4710	3105	2393	1400	2508	4605	3382	3271	2621	1252	1155	3521	3408	3268	2264	2558	3184	3832	5061	3609	6340	4025	3883	5770	5865	5211	3361	2889
Alu	689	1985	2704	1039	3417	2959	3355	2791	930	701	1565	2681	1121	2400	2104	2161	1746	1289	1343	2017	4794	4826	3158	2421	1425	2547	4684	3441	3301	2648	1277	1183	3606	3467	3333	2309	2628	3248	3907	5176	3706	6467	4112	3950	5894	5975	5325	3428	2935
Alu	690	2101	2841	1069	3607	3169	3543	2959	963	723	1636	2851	1180	2514	2203	2285	1845	1299	1404	2128	5067	5076	3310	2502	1488	2653	4912	3637	3421	2736	1359	1258	3848	3673	3535	2429	2781	3459	4109	5488	3916	6795	4358	4125	6216	6286	5650	3574	3092
Alu	691	2115	2939	1078	3645	3352	3830	2985	962	736	1712	3206	1298	2672	2354	2295	1926	1704	1406	2422	5087	5104	3537	2505	1583	3026	5305	3650	3437	2757	1390	1349	3864	3697	3569	2474	2921	4034	4410	5540	3934	6822	4517	4280	6279	6312	5675	3582	3511
Alu	692	2115	2943	1061	3646	3354	3833	2985	951	724	1713	3210	1300	2682	2367	2297	1933	1749	1406	2426	5088	5102	3555	2458	1581	3043	5331	3649	3382	2715	1391	1349	3865	3699	3574	2479	2927	4049	4414	5543	3936	6831	4518	4290	6289	6315	5685	3584	3523
Alu	693	2277	3182	1106	3926	3652	4114	3194	985	753	1847	3549	1420	2892	2602	2463	2105	1932	1482	2612	5394	5450	3843	2560	1687	3325	5779	3918	3521	2847	1522	1473	4148	3979	3873	2627	3180	4439	4808	5917	4201	7324	4886	4602	6736	6793	6029	3764	3833
Alu	694	2287	3188	1111	3939	3672	4142	3209	986	753	1857	3569	1424	2902	2629	2473	2116	1952	1489	2632	5427	5474	3869	2571	1691	3355	5815	3934	3531	2857	1531	1480	4167	4003	3891	2641	3196	4463	4825	5955	4225	7357	4907	4625	6773	6833	6060	3778	3861
Alu	695	2291	3193	1107	3944	3676	4145	3213	982	755	1859	3572	1424	2907	2634	2474	2121	1958	1492	2637	5439	5481	3877	2566	1691	3363	5825	3943	3524	2851	1535	1480	4173	4008	3893	2646	3198	4470	4829	5958	4227	7364	4914	4629	6777	6836	6067	3780	3865
Alu	696	2294	3197	1078	3948	3690	4166	3216	949	732	1859	3574	1424	2910	2638	2473	2131	1965	1516	2641	5440	5482	3882	2497	1683	3373	5835	3942	3444	2790	1539	1478	4176	4003	3894	2645	3203	4481	4864	5961	4225	7369	4928	4637	6784	6840	6068	3819	3873
Alu	697	2390	3325	1094	4098	3837	4296	3349	965	751	1937	3708	1458	3035	2756	2576	2216	2052	1586	2753	5630	5703	4034	2543	1743	3497	6081	4117	3532	2847	1609	1533	4346	4145	4061	2727	3347	4656	5050	6196	4416	7667	5096	4814	7052	7108	6299	3945	4003
Alu	698	2429	3372	1084	4148	3889	4349	3390	954	743	1944	3753	1479	3070	2790	2604	2257	2078	1607	2792	5691	5761	4094	2516	1755	3546	6148	4174	3468	2823	1636	1557	4410	4199	4127	2767	3380	4726	5105	6274	4483	7773	5146	4874	7134	7207	6384	3974	4054
Alu	699	2508	3461	1100	4271	4006	4478	3500	969	754	1984	3844	1515	3141	2859	2667	2316	2116	1654	2872	5814	5929	4194	2582	1793	3634	6333	4306	3538	2881	1693	1586	4541	4337	4230	2844	3476	4826	5215	6485	4622	7998	5293	5000	7298	7412	6540	4046	4144
Alu	700	2563	3551	1101	4411	4096	4590	3588	975	774	2021	3926	1541	3213	2933	2724	2369	2174	1714	2926	5940	6093	4315	2627	1830	3715	6488	4429	3578	2916	1736	1621	4665	4458	4323	2913	3539	4932	5336	6642	4757	7992	5432	5106	7456	7564	6686	4134	4216
Alu	701	2645	3650	1120	4566	4230	4723	3673	998	791	2088	4020	1566	3301	3025	2804	2447	2224	1753	3023	6118	6267	4438	2688	1865	3799	6675	4571	3659	2975	1779	1667	4811	4594	4445	2995	3627	5050	5472	6861	4911	7998	5597	5248	7660	7782	6917	4237	4327
Alu	702	2671	3718	1124	4626	4327	4825	3711	1004	798	2125	4172	1624	3367	3052	2835	2497	2252	1767	3102	6184	6361	4496	2706	1897	3896	6760	4627	3677	2997	1801	1699	4859	4645	4493	3034	3695	5223	5630	6928	4972	8002	5695	5297	7742	7883	6997	4278	4449
Alu	703	2677	3741	1123	4651	4347	4839	3728	1003	793	2135	4186	1626	3379	3058	2845	2507	2253	1775	3118	6208	6398	4519	2701	1899	3907	6791	4657	3677	2997	1809	1706	4880	4664	4511	3046	3700	5242	5646	6962	5002	8001	5716	5299	7765	7922	7033	4285	4464
Alu	704	2724	3807	1131	4759	4415	4892	3775	1008	800	2162	4237	1642	3418	3084	2891	2535	2258	1797	3164	6298	6513	4585	2730	1922	3937	6885	4741	3709	3029	1833	1729	4966	4743	4583	3099	3752	5323	5726	7111	5126	8001	5807	5346	7868	7998	7198	4310	4512
Alu	705	2741	3837	1133	4803	4444	4922	3797	1001	797	2180	4266	1651	3439	3096	2920	2553	2259	1806	3184	6352	6553	4615	2734	1929	3952	6935	4802	3729	3037	1847	1737	5000	4771	4614	3124	3765	5356	5760	7178	5174	8003	5858	5388	7921	8000	7270	4320	4535
Alu	706	2744	3841	1127	4808	4450	4928	3801	998	791	2183	4270	1653	3441	3094	2921	2558	2258	1809	3185	6359	6561	4622	2717	1923	3955	6945	4813	3704	3027	1849	1736	5002	4780	4624	3126	3764	5353	5770	7199	5190	7998	5864	5393	7927	7997	7283	4319	4539
Alu	707	2800	3907	1121	4927	4533	5017	3867	998	776	2225	4314	1672	3495	3125	2978	2620	2262	1843	3250	6478	6733	4698	2736	1938	4000	7069	4929	3704	3052	1872	1765	5099	4896	4708	3189	3816	5443	5871	7394	5324	7996	6024	5469	7997	7995	7483	4373	4602
Alu	708	2902	4072	1157	5040	4803	5303	4078	1005	807	2353	4717	1793	3731	3383	3056	2796	2530	1979	3442	6683	6865	4946	2785	2045	4369	7434	5036	3746	3116	1976	1891	5314	5111	4931	3304	4099	5917	6301	7562	5433	7998	6256	5800	7993	7996	7643	4738	4991
Alu	709	2972	4185	1173	5154	4968	5474	4225	1011	829	2425	4908	1880	3869	3529	3122	2895	2700	2061	3551	6848	7005	5086	2822	2102	4581	7670	5152	3784	3147	2037	1951	5466	5251	5082	3404	4269	6177	6533	7729	5528	8006	6454	6025	7995	7995	7797	4973	5180
Alu	710	3028	4260	1188	5249	5102	5607	4308	1004	842	2482	5060	1963	3978	3670	3177	2978	2801	2115	3632	6993	7096	5207	2819	2150	4723	7838	5245	3823	3176	2074	2010	5577	5356	5183	3476	4382	6361	6699	7876	5628	8007	6600	6185	8000	8001	7931	5105	5345
Alu	711	3068	4337	1205	5351	5219	5725	4404	1009	851	2531	5185	2006	4065	3753	3237	3044	2902	2153	3717	7125	7226	5339	2845	2190	4849	7988	5338	3876	3203	2129	2074	5690	5447	5310	3539	4487	6502	6841	7993	5737	8003	6721	6320	7998	7994	7994	5221	5469
Alu	712	3261	4572	1237	5631	5586	6133	4698	1048	897	2697	5579	2165	4387	4036	3436	3265	3196	2305	3969	7538	7586	5689	2961	2343	5265	8000	5624	4022	3350	2249	2222	5994	5770	5622	3762	4820	6960	7324	7998	6045	8004	7136	6750	8003	8001	8000	5629	5913
Alu	713	3310	4634	1249	5712	5708	6258	4779	1059	910	2748	5693	2210	4491	4127	3488	3334	3279	2346	4043	7665	7694	5791	3002	2390	5384	8001	5715	4058	3388	2289	2267	6103	5889	5733	3836	4926	7099	7460	8002	6147	8010	7261	6859	8004	8005	8002	5744	6014
Alu	714	3335	4674	1236	5766	5762	6338	4815	1050	904	2769	5750	2233	4544	4173	3520	3383	3332	2374	4094	7725	7758	5855	2982	2408	5442	8000	5762	4029	3369	2322	2294	6157	5943	5782	3869	4978	7191	7527	8001	6194	8006	7337	6931	8003	8005	8001	5818	6080
Alu	715	3382	4739	1247	5828	5855	6430	4886	1063	918	2812	5830	2258	4608	4238	3569	3443	3406	2418	4181	7827	7870	5936	3014	2451	5547	7998	5844	4070	3409	2362	2333	6244	6046	5869	3921	5047	7325	7659	8002	6277	8010	7429	7043	8004	8004	8001	5916	6191
Alu	716	3515	4921	1285	6072	6134	6690	5115	1088	945	2941	6049	2341	4821	4461	3725	3601	3631	2555	4358	7998	7998	6219	3096	2553	5860	8001	6072	4211	3524	2456	2444	6513	6301	6139	4087	5287	7696	7999	8002	6525	8008	7721	7365	8003	8004	8000	6244	6476
Alu	717	3566	5022	1297	6183	6269	6839	5230	1102	957	3007	6170	2389	4931	4566	3799	3689	3739	2602	4451	8001	8001	6357	3145	2613	5993	8005	6169	4265	3575	2509	2517	6650	6434	6269	4176	5411	7860	8001	8005	6646	8011	7861	7528	8006	8009	8003	6379	6609
Alu	718	3580	5045	1295	6204	6309	6872	5252	1106	953	3024	6189	2406	4963	4593	3817	3710	3766	2620	4483	8001	8002	6400	3153	2625	6035	8005	6198	4290	3584	2520	2526	6695	6459	6308	4209	5447	7908	8000	8006	6683	8009	7905	7581	8005	8006	8001	6424	6651
Alu	719	3629	5117	1305	6276	6394	6948	5323	1112	960	3064	6268	2432	5025	4656	3872	3762	3834	2656	4542	8002	8003	6490	3182	2656	6118	8006	6286	4326	3624	2550	2563	6784	6548	6380	4258	5523	8000	8002	8007	6778	8013	8000	7665	8008	8008	8004	6513	6726
Alu	720	3651	5151	1310	6302	6423	6974	5343	1111	961	3079	6409	2478	5044	4675	3887	3775	3851	2662	4571	8001	8003	6513	3183	2668	6151	8005	6313	4347	3635	2554	2574	6812	6578	6401	4271	5551	8001	8003	8008	6815	8014	8001	7695	8008	8006	8005	6540	6749
Alu	721	3664	5172	1312	6325	6451	7004	5366	1116	965	3098	6440	2485	5065	4690	3898	3794	3864	2680	4593	8003	8005	6541	3195	2676	6190	8008	6341	4361	3649	2567	2587	6845	6607	6439	4291	5564	8002	8004	8009	6844	8015	8002	7732	8010	8010	8006	6563	6779
Alu	722	3666	5178	1308	6332	6454	7006	5368	1116	965	3102	6445	2488	5066	4691	3899	3795	3868	2682	4594	8004	8006	6546	3194	2678	6194	8009	6347	4356	3646	2570	2589	6852	6614	6441	4296	5565	8003	8005	8010	6849	8016	8003	7738	8010	8011	8007	6564	6784
Alu	723	3669	5181	1301	6345	6463	7011	5373	1105	961	3104	6456	2492	5076	4698	3901	3798	3874	2683	4600	8002	8007	6554	3175	2674	6200	8009	6347	4342	3622	2573	2594	6859	6621	6453	4300	5568	8003	8003	8010	6856	8014	8003	7748	8011	8011	8008	6569	6791
Alu	724	3679	5193	1299	6358	6479	7028	5391	1099	958	3112	6477	2500	5089	4708	3909	3809	3886	2687	4611	8006	8008	6568	3177	2679	6221	8010	6370	4339	3629	2580	2598	6875	6639	6475	4311	5578	8004	8006	8011	6879	8018	8004	7767	8013	8012	8009	6587	6810
Alu	725	3681	5194	1232	6356	6481	7030	5389	1033	913	3113	6477	2500	5092	4708	3912	3813	3889	2687	4610	8005	8005	6567	3051	2659	6223	8008	6367	4139	3471	2581	2598	6875	6639	6477	4312	5580	8001	8003	8009	6877	8017	8002	7769	8010	8010	8005	6592	6813
Alu	726	3687	5200	1220	6370	6487	7044	5401	1030	913	3118	6487	2502	5099	4713	3915	3817	3892	2687	4619	8004	8007	6578	3052	2660	6233	8008	6372	4133	3471	2585	2603	6885	6651	6485	4318	5587	8005	8002	8012	6884	8015	8001	7781	8008	8011	8007	6594	6815
Alu	727	3699	5226	983	6406	6529	7076	5428	837	749	3140	6526	2517	5129	4748	3922	3848	3908	2711	4647	8005	8002	6611	2681	2571	6281	8009	6408	3574	3056	2601	2612	6931	6686	6529	4357	5620	8003	8006	8007	6924	8016	8003	7829	8008	8008	8007	6642	6855
Alu	728	3705	5245	970	6419	6544	7098	5449	829	740	3152	6539	2525	5153	4764	3937	3856	3915	2716	4666	8006	8004	6640	2674	2572	6295	8010	6434	3561	3056	2603	2620	6959	6709	6556	4369	5632	8006	8006	8012	6951	8017	8005	7864	8011	8011	8009	6664	6870
Alu	729	3707	5247	971	6421	6549	7106	5457	827	741	3158	6546	2527	5161	4771	3940	3857	3919	2715	4671	8005	8005	6647	2677	2572	6299	8011	6438	3561	3059	2603	2622	6967	6719	6564	4371	5638	8006	8005	8013	6957	8018	8006	7869	8013	8012	8009	6671	6878
Alu	730	3713	5261	969	6422	6572	7133	5459	830	739	3165	6610	2553	5162	4778	3937	3863	3916	2717	4694	8002	8001	6658	2678	2575	6315	8008	6439	3564	3058	2605	2632	6972	6726	6567	4372	5642	8004	8005	8012	6961	8010	8003	7873	8011	8008	8005	6676	6903
Alu	731	3726	5278	965	6441	6597	7162	5490	831	741	3170	6651	2561	5190	4787	3951	3873	3927	2726	4719	8001	8003	6689	2683	2583	6348	8007	6453	3579	3070	2611	2640	6993	6757	6591	4384	5663	8005	8006	8013	6995	8012	8001	7910	8012	8008	8006	6692	6931
Alu	732	3736	5285	962	6454	6619	7183	5506	833	740	3179	6686	2569	5199	4796	3955	3884	3943	2729	4735	7998	8004	6702	2687	2592	6361	8005	6466	3585	3078	2613	2652	7008	6785	6609	4394	5677	8005	8004	8013	7010	8013	8004	7921	8013	8007	8001	6702	6946
Alu	733	3752	5304	964	6481	6650	7213	5521	838	739	3194	6736	2584	5221	4814	3964	3905	3952	2740	4760	8001	8004	6730	2701	2602	6399	8010	6480	3611	3082	2621	2666	7025	6806	6634	4409	5714	8005	8003	8013	7039	8010	7999	7954	8009	8010	8003	6731	6979
Alu	734	3762	5312	965	6497	6665	7228	5523	838	742	3199	6759	2595	5230	4817	3972	3918	3962	2746	4776	7994	8007	6745	2710	2609	6411	8006	6491	3618	3087	2625	2672	7039	6816	6636	4418	5718	8004	8005	8012	7052	8010	7999	7960	8012	8006	7999	6757	6996
Alu	735	3776	5344	973	6522	6712	7274	5565	848	745	3219	6822	2619	5263	4854	4003	3944	3997	2758	4809	8001	8008	6792	2724	2618	6455	8008	6540	3644	3102	2638	2690	7079	6860	6690	4439	5746	8007	8005	8010	7097	8010	8003	7997	8014	8010	8003	6806	7038
Alu	736	3785	5352	974	6542	6732	7300	5584	847	751	3232	6857	2627	5281	4870	4014	3957	4010	2769	4829	7994	8005	6802	2730	2619	6475	8006	6559	3652	3117	2648	2699	7094	6874	6706	4452	5761	8005	8000	8007	7115	8011	7997	7997	8017	8009	7995	6824	7060
Alu	737	3807	5393	980	6582	6768	7344	5624	856	759	3250	6924	2650	5327	4893	4034	3980	4026	2789	4868	8004	8010	6866	2743	2633	6520	8014	6598	3677	3137	2670	2713	7148	6921	6751	4476	5791	8004	8009	8014	7156	8014	8006	7993	8017	8015	8005	6868	7108
Alu	738	3813	5400	981	6597	6798	7369	5638	857	760	3255	6935	2662	5345	4903	4040	3994	4041	2797	4885	7994	8002	6885	2748	2636	6528	8009	6605	3681	3148	2673	2729	7159	6943	6766	4490	5808	7998	7999	8013	7165	8013	8000	7990	8011	8009	8004	6892	7128
Alu	739	3869	5505	1006	6713	6946	7501	5717	867	773	3320	7115	2730	5459	4985	4117	4076	4104	2846	4994	8003	8013	7004	2791	2679	6678	8016	6723	3748	3204	2723	2772	7286	7065	6904	4548	5909	8008	8010	8014	7289	8011	8005	7997	8019	8016	8003	6994	7299
Alu	740	3899	5549	1015	6753	7007	7558	5768	871	778	3337	7183	2760	5500	5026	4142	4120	4139	2868	5034	8005	8016	7065	2809	2702	6722	8015	6780	3781	3227	2745	2800	7345	7111	6970	4587	5958	8005	8013	8021	7352	8018	8009	7998	8016	8019	8007	7064	7369
Alu	741	3922	5583	1019	6789	7046	7610	5795	869	781	3354	7227	2772	5546	5059	4165	4153	4171	2891	5077	8007	8016	7104	2828	2717	6774	8016	6842	3805	3245	2757	2816	7393	7163	7007	4611	5995	8010	8013	8022	7409	8019	8008	7999	8021	8020	8009	7109	7412
Alu	742	3942	5607	1028	6819	7081	7645	5814	874	785	3369	7265	2786	5571	5085	4177	4177	4187	2908	5096	8012	8018	7133	2845	2727	6804	8018	6871	3819	3260	2764	2829	7426	7190	7039	4634	6029	8012	8015	8023	7444	8019	8013	8002	8025	8020	8011	7150	7439
Alu	743	3941	5617	1030	6822	7082	7656	5822	874	785	3366	7277	2787	5578	5084	4179	4177	4191	2907	5102	8006	8016	7145	2849	2726	6812	8018	6873	3821	3263	2762	2831	7432	7201	7046	4642	6032	8009	8012	8021	7457	8013	8012	8000	8025	8021	8007	7158	7439
Alu	744	3998	5697	1052	6919	7203	7804	5897	890	797	3430	7412	2852	5675	5158	4275	4247	4244	2954	5191	8014	8019	7247	2878	2765	6921	8018	6969	3880	3307	2807	2885	7532	7303	7147	4721	6114	8013	8016	8024	7566	8019	8015	8004	8025	8022	8012	7250	7548
Alu	745	4030	5746	1061	6963	7254	7876	5939	898	802	3452	7500	2872	5725	5194	4310	4277	4271	2978	5230	8010	8017	7293	2894	2789	6996	8019	7014	3908	3338	2826	2905	7597	7372	7200	4759	6172	8012	8013	8023	7619	8018	8010	8000	8028	8021	8006	7322	7595
Alu	746	4097	5836	1078	7070	7390	7995	6037	914	818	3515	7642	2923	5833	5275	4375	4350	4339	3025	5339	8015	8019	7425	2940	2851	7152	8021	7148	3971	3402	2882	2954	7730	7506	7348	4839	6272	8014	8018	8027	7745	8020	8015	8002	8027	8023	8012	7433	7734
Alu	747	4121	5888	1082	7140	7461	8001	6085	923	824	3545	7705	2953	5877	5317	4425	4384	4374	3047	5381	8016	8023	7481	2963	2870	7213	8023	7207	4017	3429	2902	2983	7808	7567	7419	4867	6318	8018	8020	8028	7828	8024	8017	8006	8030	8024	8013	7501	7792
Alu	748	4130	5893	1083	7154	7468	8001	6091	923	824	3551	7716	2959	5888	5321	4430	4393	4377	3053	5387	8017	8021	7491	2967	2875	7221	8024	7217	4022	3435	2911	2989	7818	7572	7426	4878	6325	8019	8021	8029	7843	8024	8019	8006	8030	8025	8011	7503	7823
Alu	749	4153	5920	1090	7189	7513	8003	6115	928	828	3577	7750	2978	5921	5350	4456	4431	4399	3074	5411	8018	8024	7536	2985	2883	7249	8025	7256	4040	3456	2926	3006	7862	7623	7471	4901	6358	8020	8022	8028	7887	8025	8020	8008	8031	8026	8015	7543	7866
Alu	750	4160	5932	1091	7198	7516	8003	6122	931	827	3586	7757	2982	5929	5356	4459	4435	4405	3080	5419	8018	8025	7547	2989	2885	7258	8026	7264	4048	3459	2929	3005	7869	7641	7482	4906	6369	8019	8022	8029	7898	8024	8020	8009	8031	8027	8013	7555	7877
Alu	751	4187	5973	1093	7256	7573	8004	6169	937	832	3611	7819	3009	5979	5405	4482	4468	4437	3099	5459	8019	8026	7613	3005	2901	7313	8027	7310	4097	3489	2955	3030	7938	7706	7553	4950	6410	8022	8024	8029	7963	8027	8022	8010	8033	8028	8016	7621	7929
Alu	752	4192	5977	1095	7264	7579	8003	6176	938	834	3617	7825	3012	5994	5414	4487	4473	4439	3101	5467	8017	8025	7624	3008	2902	7321	8027	7314	4106	3498	2958	3033	7941	7707	7559	4961	6425	8019	8018	8027	7978	8028	8022	8010	8032	8027	8013	7624	7936
Alu	753	4208	5998	1100	7291	7612	8007	6193	943	836	3636	7867	3027	6010	5435	4500	4491	4453	3120	5487	8022	8027	7657	3021	2914	7341	8029	7349	4119	3513	2966	3044	7978	7743	7584	4979	6445	8023	8026	8030	8000	8029	8023	8012	8035	8030	8018	7649	7955
Alu	754	4213	6003	1100	7302	7618	8008	6201	945	836	3639	7880	3031	6013	5438	4502	4498	4455	3122	5493	8023	8028	7661	3025	2916	7348	8030	7356	4120	3514	2967	3050	7980	7749	7592	4982	6452	8024	8027	8030	8001	8030	8024	8013	8036	8031	8019	7660	7959
Alu	755	4218	6015	1101	7312	7623	8009	6208	945	837	3646	7887	3034	6017	5445	4508	4500	4458	3126	5498	8024	8027	7670	3025	2921	7351	8031	7366	4128	3519	2970	3051	7986	7759	7605	4989	6457	8024	8028	8030	8001	8031	8025	8014	8035	8032	8020	7670	7967
Alu	756	4222	6018	1102	7324	7633	8009	6214	944	837	3652	7893	3037	6029	5451	4512	4507	4462	3129	5504	8025	8027	7679	3032	2921	7360	8031	7377	4132	3525	2972	3052	7991	7772	7616	4994	6460	8025	8029	8030	7998	8032	8024	8014	8034	8032	8021	7680	7974
Alu	757	4223	6023	1102	7325	7636	8010	6220	945	836	3659	7898	3036	6032	5456	4513	4505	4463	3128	5515	8025	8025	7687	3034	2924	7364	8032	7385	4135	3528	2975	3051	7996	7778	7626	4994	6461	8025	8027	8030	7997	8032	8024	8013	8032	8033	8021	7688	7977
Alu	758	4249	6059	1107	7374	7689	8010	6262	948	841	3689	7943	3058	6060	5482	4543	4542	4484	3156	5551	8027	8025	7733	3050	2939	7408	8034	7435	4169	3553	2987	3073	8000	7836	7687	5033	6487	8026	8029	8031	8001	8033	8025	8015	8036	8032	8022	7724	7998
Alu	759	4255	6078	1109	7388	7703	8013	6272	951	841	3701	7957	3063	6074	5496	4552	4557	4494	3163	5573	8028	8028	7745	3055	2945	7425	8033	7452	4182	3560	2992	3082	8001	7854	7702	5047	6503	8026	8031	8032	8001	8035	8026	8015	8036	8035	8023	7743	8001
Alu	760	4253	6084	1109	7389	7706	8014	6273	951	841	3700	7957	3066	6078	5497	4552	4557	4497	3164	5575	8029	8030	7748	3055	2945	7429	8034	7453	4185	3560	2995	3082	8001	7860	7707	5050	6504	8027	8032	8029	8001	8036	8027	8015	8036	8034	8023	7745	7999
Alu	761	4272	6098	1112	7407	7726	8015	6289	955	844	3707	7980	3073	6088	5506	4565	4574	4503	3173	5589	8029	8031	7754	3061	2949	7438	8034	7473	4194	3570	3002	3092	8002	7885	7725	5064	6520	8028	8033	8031	8003	8036	8028	8017	8038	8036	8025	7768	8002
Alu	762	4272	6102	1113	7409	7729	8014	6288	956	844	3710	7981	3075	6091	5503	4570	4574	4504	3173	5591	8029	8032	7756	3062	2953	7438	8034	7474	4193	3570	3004	3093	8002	7891	7726	5065	6521	8028	8032	8031	8004	8037	8028	8016	8039	8036	8024	7777	7999
Alu	763	4280	6120	1118	7432	7748	8016	6307	963	846	3725	7999	3084	6108	5520	4584	4596	4511	3187	5601	8029	8033	7779	3067	2964	7449	8035	7497	4201	3580	3008	3102	7998	7911	7749	5079	6542	8027	8033	8030	8005	8036	8028	8016	8039	8037	8026	7788	8000
Alu	764	4300	6143	1124	7463	7791	8017	6334	967	852	3749	7998	3098	6137	5546	4603	4613	4530	3198	5638	8031	8033	7799	3083	2979	7469	8037	7525	4226	3590	3022	3112	8004	7948	7782	5103	6572	8028	8034	8032	8004	8036	8029	8018	8040	8038	8028	7818	8000
Alu	765	4306	6163	1130	7482	7808	8016	6350	971	855	3758	7999	3108	6157	5556	4619	4617	4535	3208	5653	8032	8033	7819	3092	2982	7485	8037	7544	4237	3595	3029	3131	8005	7969	7805	5112	6585	8029	8033	8033	8003	8037	8027	8019	8040	8039	8028	7841	8002
Alu	766	4315	6183	1132	7502	7834	8012	6372	978	857	3775	8000	3116	6179	5571	4635	4640	4553	3230	5680	8032	8035	7847	3113	2992	7503	8038	7583	4257	3608	3035	3142	8004	7999	7841	5135	6620	8028	8034	8034	8006	8038	8029	8018	8042	8040	8026	7860	8001
Alu	767	4326	6197	1135	7520	7845	8019	6381	980	859	3786	8004	3123	6196	5588	4639	4654	4566	3236	5691	8033	8036	7873	3122	2996	7524	8040	7608	4270	3617	3047	3147	8007	8000	7859	5153	6633	8030	8036	8034	8008	8039	8030	8022	8043	8041	8028	7876	8004
Alu	768	4328	6199	1133	7521	7847	8020	6381	980	859	3786	8005	3123	6196	5588	4638	4656	4566	3237	5690	8032	8037	7904	3123	2998	7553	8040	7609	4267	3616	3047	3149	8008	8000	7865	5152	6653	8031	8036	8035	8009	8040	8028	8022	8043	8041	8028	7878	8003
Alu	769	4342	6208	1134	7538	7869	8015	6388	981	860	3792	8004	3124	6203	5596	4645	4665	4570	3243	5696	8032	8035	7922	3134	3000	7568	8040	7624	4284	3629	3053	3153	8007	7999	7891	5163	6665	8029	8034	8032	8008	8040	8029	8021	8042	8041	8028	7902	8003
Alu	770	4354	6228	1135	7565	7888	8022	6410	986	861	3802	8007	3138	6233	5612	4663	4681	4584	3252	5715	8037	8039	7968	3146	3008	7606	8043	7659	4296	3639	3061	3164	8010	8003	7918	5178	6687	8033	8039	8037	8011	8042	8031	8025	8045	8043	8030	7929	8005
Alu	771	4354	6236	1136	7569	7895	8021	6420	986	863	3805	8008	3140	6237	5613	4666	4685	4585	3259	5715	8038	8039	7980	3151	3010	7613	8044	7666	4303	3640	3064	3162	8010	8004	7921	5185	6690	8034	8040	8038	8011	8043	8031	8025	8046	8044	8030	7931	8005
Alu	772	4353	6241	1137	7572	7898	8014	6427	983	862	3815	8002	3141	6242	5616	4673	4692	4589	3262	5720	8030	8033	7990	3152	3012	7625	8041	7682	4302	3644	3067	3168	8003	7992	7931	5193	6700	8022	8036	8028	8006	8035	8025	8016	8037	8033	8019	7935	7998
Alu	773	4365	6253	1144	7602	7927	8025	6448	992	863	3823	8010	3152	6255	5631	4691	4707	4603	3276	5737	8040	8042	8000	3160	3020	7646	8046	7713	4321	3662	3076	3176	8013	8005	7955	5213	6720	8036	8042	8040	8014	8044	8034	8026	8048	8044	8032	7960	8007
Alu	774	4366	6253	1144	7609	7931	8026	6449	992	864	3824	8010	3154	6259	5633	4693	4709	4605	3279	5742	8041	8043	8001	3162	3019	7651	8046	7715	4325	3666	3076	3177	8014	8004	7960	5216	6724	8035	8042	8041	8015	8045	8035	8026	8049	8045	8033	7964	8008
Alu	775	4367	6259	1148	7617	7936	8026	6453	993	865	3830	8008	3156	6262	5638	4693	4710	4606	3282	5742	8042	8039	7998	3161	3022	7659	8045	7719	4325	3663	3078	3175	8012	8000	7961	5219	6728	8035	8041	8041	8015	8045	8034	8024	8049	8044	8032	7965	8008
Alu	776	4382	6280	1152	7657	7970	8027	6476	996	867	3840	8011	3164	6283	5650	4703	4734	4615	3290	5760	8043	8043	8002	3175	3034	7696	8045	7747	4345	3680	3085	3188	8016	8004	7989	5236	6748	8036	8043	8042	8015	8046	8035	8026	8051	8046	8033	7986	8007
Alu	777	4383	6287	1152	7664	7974	8028	6481	998	868	3841	8014	3167	6287	5649	4710	4739	4616	3293	5771	8043	8046	8002	3176	3036	7705	8047	7755	4353	3683	3090	3190	8013	8007	7998	5242	6758	8040	8043	8043	8017	8047	8036	8030	8052	8047	8035	7988	8009
Alu	778	4385	6291	1152	7664	7975	8024	6481	998	869	3842	8015	3167	6285	5652	4711	4740	4616	3294	5778	8042	8046	8002	3179	3037	7704	8045	7759	4355	3684	3089	3191	8012	8007	7999	5244	6757	8039	8044	8044	8018	8047	8036	8028	8051	8045	8034	7988	8009
Alu	779	4394	6297	1157	7668	7985	8022	6491	1000	868	3845	8012	3169	6290	5659	4714	4738	4616	3295	5787	8040	8043	8000	3182	3038	7709	8042	7771	4365	3688	3094	3194	8011	8003	7999	5248	6764	8036	8040	8039	8016	8045	8035	8026	8047	8041	8034	7992	8005
Alu	780	4406	6313	1157	7681	7994	8027	6501	1002	870	3850	8015	3174	6307	5668	4730	4751	4622	3305	5804	8043	8047	8002	3190	3044	7727	8049	7793	4374	3699	3099	3203	8015	8009	7998	5256	6785	8038	8044	8045	8019	8049	8037	8029	8052	8047	8036	7995	8011
Alu	781	4403	6308	1157	7680	7988	8026	6502	1002	869	3852	8011	3173	6300	5661	4730	4750	4617	3301	5805	8042	8048	7999	3187	3044	7725	8050	7795	4375	3698	3098	3202	8013	8001	7994	5259	6777	8037	8040	8045	8015	8048	8034	8024	8051	8046	8036	7989	8003
Alu	782	4408	6318	1157	7697	7990	8025	6507	1004	870	3857	8011	3173	6309	5665	4732	4753	4613	3303	5813	8043	8048	8003	3190	3049	7733	8048	7805	4385	3705	3100	3209	8012	8002	7993	5266	6780	8033	8041	8044	8015	8051	8032	8025	8048	8046	8036	7990	8005
Alu	783	4420	6330	1160	7715	7998	8030	6516	1005	874	3865	8014	3178	6321	5676	4738	4769	4624	3313	5822	8045	8051	8003	3200	3052	7742	8050	7819	4397	3709	3110	3209	8014	8010	8001	5276	6787	8040	8045	8047	8016	8051	8035	8028	8053	8048	8036	7996	8011
Alu	784	4426	6339	1160	7723	7999	8028	6524	1005	873	3873	8016	3183	6326	5673	4752	4780	4622	3317	5828	8048	8052	8003	3210	3053	7749	8050	7834	4401	3710	3112	3213	8020	8011	8000	5284	6792	8038	8046	8046	8018	8051	8036	8027	8052	8048	8037	7997	8005
Alu	785	4445	6359	1165	7761	8003	8031	6544	1009	876	3882	8019	3188	6346	5685	4768	4792	4625	3333	5853	8048	8052	8004	3227	3055	7769	8051	7873	4421	3722	3123	3223	8015	8012	8001	5301	6807	8036	8046	8048	8019	8051	8033	8029	8052	8050	8039	8002	8012
Alu	786	4465	6403	1171	7782	8002	8028	6599	1010	882	3901	8020	3208	6406	5743	4791	4837	4682	3356	5882	8050	8047	8004	3237	3069	7863	8051	7910	4445	3739	3143	3255	8016	8013	8004	5336	6865	8037	8048	8049	8022	8052	8040	8029	8053	8051	8040	8002	8012
Alu	787	4486	6433	1176	7830	8004	8033	6624	1013	885	3919	8019	3225	6455	5788	4818	4874	4724	3381	5923	8046	8048	8000	3259	3080	7943	8051	7954	4482	3753	3168	3279	8018	8012	8006	5375	6918	8037	8050	8050	8021	8052	8038	8029	8056	8048	8040	7999	8012
Alu	788	4496	6454	1181	7851	8006	8035	6648	1019	889	3927	8023	3241	6493	5823	4836	4900	4749	3392	5944	8052	8054	8009	3270	3095	7986	8054	7976	4495	3768	3190	3293	8022	8016	8006	5394	6945	8040	8051	8052	8024	8054	8041	8032	8055	8053	8042	8007	8016
Alu	789	4501	6459	1181	7858	8005	8036	6652	1019	890	3929	8021	3242	6502	5832	4843	4902	4752	3395	5948	8052	8055	8008	3272	3099	7992	8052	7984	4499	3769	3193	3296	8023	8015	8006	5397	6946	8040	8052	8052	8024	8055	8042	8029	8056	8054	8041	8004	8016
Alu	790	4517	6467	1182	7871	8008	8037	6665	1024	891	3940	8024	3248	6512	5842	4851	4909	4772	3406	5959	8054	8056	8011	3280	3110	8000	8056	8000	4510	3776	3198	3306	8024	8017	8008	5410	6968	8042	8053	8054	8026	8055	8044	8034	8058	8055	8045	8009	8017
Alu	791	4522	6470	1182	7878	8009	8038	6670	1024	891	3941	8026	3251	6515	5844	4858	4914	4780	3413	5966	8054	8057	8011	3280	3115	8001	8057	8001	4516	3778	3201	3314	8025	8018	8009	5412	6977	8043	8054	8055	8027	8056	8044	8034	8059	8056	8046	8010	8018
Alu	792	4527	6477	1186	7882	8010	8038	6678	1024	891	3946	8027	3252	6520	5848	4863	4921	4784	3421	5970	8054	8057	8012	3283	3117	8001	8057	8001	4521	3781	3202	3315	8025	8018	8009	5414	6994	8043	8055	8056	8028	8057	8043	8033	8060	8055	8047	8011	8017
Alu	793	4528	6481	1187	7890	8010	8039	6683	1025	891	3947	8028	3254	6528	5853	4868	4931	4788	3425	5976	8056	8059	8013	3288	3117	8001	8056	8002	4523	3782	3210	3321	8026	8019	8011	5415	7002	8044	8056	8057	8029	8058	8043	8034	8060	8056	8048	8012	8019
Alu	794	4527	6492	1189	7893	8011	8040	6705	1024	892	3964	8029	3272	6549	5880	4880	4940	4790	3427	5996	8057	8056	8013	3288	3128	7999	8055	8000	4527	3787	3222	3322	8027	8021	8010	5421	7019	8045	8056	8057	8025	8059	8043	8035	8061	8056	8048	8012	8019
Alu	795	4530	6503	1189	7898	8012	8041	6710	1025	893	3971	8030	3275	6554	5888	4890	4948	4795	3431	6004	8058	8059	8015	3290	3130	8002	8058	8003	4529	3793	3226	3325	8028	8022	8013	5425	7029	8046	8056	8059	8028	8060	8044	8036	8061	8056	8050	8013	8020
Alu	796	4531	6508	1189	7904	8012	8042	6713	1025	894	3975	8031	3276	6558	5892	4892	4949	4796	3436	6010	8059	8060	8016	3291	3133	8003	8059	8004	4534	3793	3227	3327	8029	8022	8014	5425	7030	8046	8057	8060	8029	8061	8045	8037	8062	8057	8051	8014	8020
Alu	797	4532	6512	1189	7905	8013	8042	6716	1025	894	3977	8032	3277	6561	5897	4892	4953	4798	3437	6010	8058	8061	8017	3291	3133	8004	8059	8000	4535	3796	3227	3329	8029	8023	8013	5426	7029	8046	8057	8061	8028	8062	8045	8035	8062	8058	8051	8015	8021
Alu	798	4532	6516	1188	7905	8014	8043	6719	1025	893	3979	8033	3280	6567	5906	4895	4960	4799	3437	6012	8059	8059	8018	3296	3137	8004	8060	8004	4537	3799	3228	3328	8031	8024	8015	5427	7032	8047	8059	8061	8026	8063	8047	8036	8062	8058	8052	8016	8021
Alu	799	4532	6517	1188	7905	8015	8044	6719	1025	893	3978	8034	3280	6567	5906	4895	4959	4800	3437	6012	8059	8059	8017	3296	3136	8004	8060	8003	4537	3798	3227	3329	8031	8023	8013	5428	7032	8049	8060	8061	8025	8064	8046	8035	8062	8057	8053	8016	8021
Alu	800	4535	6518	1189	7907	8014	8044	6726	1025	893	3981	8035	3282	6570	5907	4898	4961	4801	3437	6016	8059	8060	8016	3295	3138	8006	8060	8004	4541	3799	3229	3328	8030	8024	8015	5430	7034	8047	8060	8061	8026	8064	8048	8034	8062	8058	8053	8015	8021
Alu	801	4533	6518	1188	7905	8012	8041	6727	1025	894	3982	8035	3284	6573	5906	4899	4962	4801	3436	6017	8059	8059	8015	3295	3137	8007	8059	8004	4539	3800	3229	3327	8029	8024	8016	5429	7033	8048	8058	8060	8024	8065	8046	8034	8063	8058	8054	8016	8019
Alu	802	4534	6522	1189	7908	8015	8043	6736	1026	894	3987	8036	3287	6576	5915	4901	4970	4803	3441	6023	8059	8060	8016	3298	3140	8008	8060	8005	4545	3802	3230	3330	8030	8025	8017	5432	7042	8049	8059	8060	8026	8065	8048	8035	8062	8057	8055	8017	8020
Alu	803	4532	6523	1189	7905	8013	8043	6738	1026	896	3988	8036	3287	6577	5918	4901	4975	4806	3443	6023	8061	8058	8014	3297	3142	8008	8059	8004	4547	3803	3229	3329	8031	8022	8014	5434	7045	8047	8058	8060	8025	8062	8049	8032	8060	8058	8056	8015	8019
Alu	804	4535	6526	1190	7915	8015	8045	6744	1026	896	3993	8036	3290	6586	5923	4903	4980	4808	3447	6028	8062	8060	8018	3301	3143	8008	8061	8006	4552	3805	3230	3332	8032	8025	8018	5434	7051	8049	8058	8061	8027	8063	8050	8036	8063	8058	8057	8019	8020
Alu	805	4535	6530	1190	7920	8015	8046	6748	1027	897	3997	8037	3290	6587	5926	4905	4984	4813	3447	6033	8063	8060	8019	3301	3144	8010	8062	8007	4556	3803	3231	3333	8033	8023	8017	5439	7051	8049	8059	8062	8027	8065	8051	8037	8064	8059	8058	8020	8022
Alu	806	4539	6533	1193	7928	8015	8046	6750	1029	898	4001	8038	3293	6590	5929	4910	4988	4817	3450	6037	8062	8061	8018	3303	3149	8011	8063	8008	4563	3806	3234	3332	8034	8025	8017	5442	7059	8049	8060	8062	8028	8066	8051	8038	8064	8061	8059	8020	8022
Alu	807	4540	6535	1194	7931	8011	8047	6753	1029	898	4004	8038	3294	6592	5932	4912	4992	4822	3452	6042	8063	8061	8020	3304	3153	8008	8064	8007	4564	3806	3235	3333	8032	8022	8019	5447	7062	8051	8060	8063	8028	8066	8052	8037	8063	8062	8058	8019	8020
Alu	808	4543	6535	1194	7934	8006	8043	6764	1029	897	4009	8026	3296	6607	5942	4922	4997	4830	3457	6050	8060	8058	8019	3308	3156	8000	8059	8008	4563	3815	3241	3337	8030	8022	8016	5451	7073	8040	8054	8061	8027	8062	8051	8038	8063	8060	8058	8021	8016
Alu	809	4545	6541	1195	7946	8012	8048	6767	1033	898	4016	8036	3303	6615	5947	4933	5003	4832	3463	6056	8065	8064	8022	3311	3159	8008	8066	8011	4573	3821	3244	3343	8036	8028	8022	5456	7081	8051	8061	8064	8031	8068	8053	8040	8065	8063	8060	8024	8025
Alu	810	4545	6532	1194	7939	7986	8016	6766	1032	897	4010	7987	3284	6604	5949	4933	4989	4831	3465	6018	8063	8063	8018	3310	3155	7968	8065	8010	4572	3822	3244	3324	8033	8026	8021	5456	7062	8005	8044	8065	8029	8068	8048	8037	8066	8062	8061	8024	7983
Alu	811	4524	6314	1182	7875	7359	7236	6771	1032	897	3789	6376	2794	6419	5967	4940	4794	4844	3468	5369	8062	8061	7901	3320	3039	7164	7970	7993	4576	3818	3201	3011	8034	7983	8020	5464	6831	6523	7057	8065	8027	8070	7679	7948	8065	8061	8061	8023	7003
Alu	812	4555	6564	1199	7967	8013	8050	6796	1034	900	4031	8036	3316	6653	5974	4951	5024	4857	3482	6089	8067	8067	8023	3321	3168	8008	8069	8013	4584	3834	3251	3361	8038	8031	8025	5467	7102	8054	8062	8066	8031	8071	8054	8041	8067	8064	8063	8027	8019
Alu	813	4554	6568	1199	7969	8011	8046	6798	1033	901	4032	8031	3314	6652	5972	4950	5027	4857	3481	6086	8067	8065	8021	3320	3168	8009	8068	8013	4583	3835	3251	3360	8036	8026	8025	5467	7108	8051	8055	8065	8028	8066	8054	8037	8064	8063	8062	8025	8015
Alu	814	4557	6576	1200	7976	8019	8054	6803	1034	903	4041	8045	3318	6664	5976	4954	5032	4861	3486	6097	8069	8068	8026	3325	3170	8014	8071	8015	4586	3840	3254	3366	8038	8032	8027	5469	7114	8058	8066	8066	8033	8072	8055	8044	8069	8066	8065	8029	8025
Alu	815	4558	6577	1200	7978	8020	8053	6804	1034	903	4043	8046	3318	6666	5978	4955	5034	4860	3487	6098	8069	8069	8026	3326	3170	8014	8072	8016	4587	3842	3254	3367	8039	8033	8028	5472	7115	8058	8067	8067	8034	8072	8056	8043	8070	8067	8066	8030	8026
Alu	816	4558	6577	1200	7979	8020	8054	6807	1034	903	4045	8047	3317	6669	5980	4956	5037	4861	3487	6101	8070	8069	8026	3326	3170	8012	8072	8016	4587	3841	3257	3368	8038	8034	8029	5473	7117	8057	8068	8066	8032	8073	8055	8042	8071	8068	8065	8031	8024
Alu	817	4557	6580	1200	7982	8019	8053	6809	1034	903	4049	8048	3319	6673	5982	4957	5041	4861	3490	6109	8071	8070	8028	3329	3172	8016	8074	8017	4590	3843	3256	3370	8039	8033	8030	5474	7125	8060	8069	8068	8032	8073	8057	8043	8072	8068	8066	8032	8023
Alu	818	4560	6586	1200	7985	8022	8055	6811	1035	904	4051	8049	3322	6679	5985	4961	5042	4865	3495	6115	8072	8071	8029	3329	3173	8017	8074	8018	4595	3847	3256	3374	8040	8035	8030	5478	7129	8061	8069	8070	8034	8073	8058	8044	8072	8068	8064	8032	8027
Alu	819	4559	6590	1200	7985	8023	8056	6813	1035	904	4050	8049	3321	6679	5986	4965	5047	4865	3495	6116	8072	8072	8030	3329	3172	8018	8076	8019	4598	3850	3256	3375	8041	8036	8031	5479	7131	8060	8070	8071	8034	8074	8059	8045	8073	8068	8065	8033	8027
Alu	820	4560	6595	1200	7989	8021	8057	6818	1034	905	4051	8050	3327	6683	5994	4966	5052	4867	3494	6124	8073	8072	8030	3330	3178	8019	8076	8019	4602	3852	3258	3377	8042	8037	8031	5479	7136	8062	8070	8071	8033	8075	8060	8046	8074	8070	8067	8030	8029
Alu	821	4561	6599	1201	7993	8022	8058	6820	1036	906	4052	8051	3328	6687	5996	4968	5057	4870	3500	6129	8074	8074	8031	3332	3178	8020	8077	8021	4603	3850	3259	3383	8043	8037	8033	5481	7142	8063	8071	8072	8035	8075	8061	8045	8075	8071	8068	8033	8030
Alu	822	4560	6599	1201	7993	8023	8059	6821	1036	906	4052	8052	3329	6688	5997	4967	5057	4871	3500	6129	8075	8075	8031	3332	3178	8021	8078	8021	4602	3850	3259	3383	8043	8037	8033	5480	7143	8064	8072	8073	8036	8073	8062	8046	8076	8072	8069	8033	8031
Alu	823	4559	6602	1201	7991	8022	8060	6821	1036	906	4056	8050	3328	6689	5996	4968	5057	4870	3501	6128	8075	8076	8032	3333	3178	8022	8078	8021	4603	3850	3261	3385	8041	8038	8031	5483	7145	8064	8071	8074	8037	8073	8063	8047	8076	8072	8070	8034	8029
Alu	824	4560	6605	1201	7994	8021	8060	6823	1037	906	4056	8050	3329	6692	5997	4969	5060	4871	3502	6133	8076	8077	8032	3332	3180	8022	8079	8022	4603	3850	3263	3386	8043	8039	8034	5486	7147	8065	8072	8075	8038	8074	8064	8048	8076	8073	8071	8035	8030
Alu	825	4562	6606	1201	7997	8023	8061	6827	1038	906	4058	8053	3330	6694	5999	4969	5061	4871	3503	6135	8077	8078	8034	3332	3180	8023	8080	8023	4605	3850	3263	3387	8044	8040	8035	5487	7147	8065	8071	8075	8038	8075	8065	8048	8077	8073	8072	8035	8031
Alu	826	4563	6611	1201	7998	8021	8062	6827	1038	906	4058	8054	3331	6694	5999	4971	5063	4872	3504	6140	8077	8078	8034	3333	3180	8023	8081	8022	4609	3850	3263	3386	8045	8042	8035	5489	7148	8065	8072	8077	8039	8076	8065	8049	8078	8073	8073	8036	8032
Alu	827	4565	6614	1202	8001	8023	8062	6833	1038	907	4060	8055	3331	6698	6002	4971	5065	4872	3506	6140	8079	8080	8035	3335	3181	8024	8082	8025	4611	3854	3264	3388	8046	8042	8037	5490	7155	8065	8073	8078	8040	8076	8065	8049	8079	8073	8073	8037	8032
Alu	828	4565	6616	1203	8001	8024	8062	6835	1037	907	4065	8056	3332	6701	6003	4974	5067	4871	3508	6138	8079	8081	8035	3337	3183	8026	8083	8025	4615	3855	3266	3390	8046	8043	8038	5495	7157	8066	8074	8078	8040	8077	8067	8050	8080	8073	8073	8038	8034
Alu	829	4568	6620	1203	8001	8024	8064	6836	1038	907	4065	8057	3332	6705	6006	4975	5073	4871	3511	6140	8080	8081	8037	3341	3184	8027	8084	8027	4620	3859	3270	3392	8047	8043	8038	5497	7159	8065	8075	8079	8041	8077	8068	8051	8080	8075	8074	8038	8034
Alu	830	4568	6622	1203	7999	8025	8064	6838	1038	907	4067	8057	3335	6709	6008	4973	5075	4870	3513	6141	8080	8082	8038	3342	3184	8027	8085	8028	4620	3858	3272	3391	8048	8043	8039	5499	7160	8066	8076	8079	8040	8077	8069	8051	8080	8075	8075	8037	8034
Alu	831	4565	6624	1202	8000	8020	8060	6837	1038	905	4068	8055	3333	6711	6010	4972	5075	4870	3513	6142	8080	8079	8036	3344	3179	8026	8084	8024	4618	3856	3275	3390	8047	8041	8035	5505	7162	8062	8074	8078	8036	8076	8066	8051	8080	8073	8073	8037	8031
Alu	832	4571	6627	1203	8003	8026	8067	6847	1040	907	4076	8060	3336	6718	6013	4979	5083	4869	3514	6149	8083	8084	8039	3346	3185	8029	8087	8027	4629	3858	3276	3396	8050	8045	8041	5510	7167	8065	8077	8080	8042	8078	8070	8053	8083	8075	8077	8042	8037
Alu	833	4570	6631	1202	8004	8027	8067	6847	1040	907	4075	8059	3336	6721	6012	4981	5084	4883	3514	6150	8083	8085	8040	3346	3186	8029	8088	8028	4629	3859	3276	3397	8050	8046	8040	5510	7168	8065	8077	8079	8043	8079	8070	8054	8084	8076	8077	8042	8037
Alu	834	4572	6636	1204	8005	8028	8069	6852	1040	908	4076	8061	3336	6732	6017	4985	5088	4886	3515	6158	8083	8086	8041	3348	3187	8030	8089	8029	4633	3864	3277	3399	8052	8047	8042	5512	7176	8066	8077	8080	8044	8079	8072	8055	8083	8076	8078	8043	8039
Alu	835	4569	6639	1204	8005	8028	8069	6854	1040	908	4078	8062	3335	6734	6021	4989	5088	4888	3516	6161	8083	8087	8042	3348	3186	8031	8090	8029	4634	3864	3279	3401	8053	8048	8043	5514	7177	8067	8078	8081	8045	8079	8073	8056	8084	8076	8077	8044	8040
Alu	836	4573	6640	1205	8007	8029	8071	6852	1040	908	4083	8062	3336	6737	6023	4992	5089	4895	3519	6170	8084	8087	8043	3351	3188	8032	8091	8030	4636	3867	3283	3407	8054	8049	8044	5518	7178	8068	8079	8082	8046	8080	8074	8057	8085	8077	8079	8045	8041
Alu	837	4576	6640	1205	8006	8030	8071	6854	1040	908	4084	8064	3339	6738	6024	4993	5091	4896	3521	6172	8083	8086	8044	3352	3188	8033	8090	8030	4637	3866	3285	3406	8054	8048	8045	5518	7178	8068	8080	8083	8046	8081	8074	8058	8086	8076	8079	8045	8042
Alu	838	4580	6641	1205	8006	8030	8070	6859	1041	908	4088	8063	3341	6743	6025	4997	5094	4901	3522	6174	8084	8086	8044	3353	3187	8031	8090	8029	4642	3869	3285	3406	8054	8048	8044	5516	7179	8067	8080	8082	8047	8081	8073	8058	8086	8075	8076	8045	8042
Alu	839	4582	6644	1206	8007	8032	8073	6860	1041	908	4089	8065	3341	6746	6025	4997	5095	4901	3522	6174	8084	8089	8046	3355	3191	8033	8090	8032	4643	3870	3286	3407	8055	8050	8045	5518	7181	8070	8082	8085	8048	8083	8075	8060	8087	8077	8079	8046	8044
Alu	840	4582	6644	1206	8005	8033	8073	6860	1041	908	4090	8065	3341	6746	6025	4998	5095	4901	3521	6175	8084	8090	8047	3356	3191	8034	8091	8032	4643	3871	3286	3407	8054	8050	8044	5518	7181	8070	8083	8085	8049	8084	8075	8061	8087	8078	8079	8046	8043
Alu	841	4582	6645	1207	8006	8033	8072	6862	1041	908	4092	8065	3340	6746	6025	4997	5096	4901	3521	6177	8085	8089	8047	3356	3190	8033	8091	8033	4643	3872	3287	3407	8054	8051	8043	5517	7181	8071	8084	8086	8048	8083	8076	8060	8086	8078	8080	8045	8044
Alu	842	4583	6648	1207	8007	8034	8073	6866	1041	908	4095	8066	3341	6745	6026	4998	5098	4903	3522	6178	8086	8090	8047	3357	3191	8034	8093	8034	4646	3872	3288	3406	8055	8050	8044	5519	7183	8071	8085	8087	8049	8084	8078	8060	8087	8078	8079	8046	8044
Alu	843	4583	6650	1207	8007	8035	8074	6866	1041	909	4095	8067	3342	6749	6027	4998	5101	4906	3522	6177	8087	8091	8048	3360	3192	8035	8094	8035	4648	3876	3289	3410	8056	8052	8045	5522	7185	8072	8086	8088	8050	8084	8079	8060	8088	8079	8081	8046	8045
Alu	844	4583	6651	1207	8007	8035	8074	6867	1041	909	4096	8068	3342	6750	6028	4999	5104	4907	3523	6178	8088	8091	8049	3361	3192	8035	8094	8036	4648	3878	3290	3411	8056	8053	8046	5521	7187	8073	8085	8089	8048	8085	8079	8060	8088	8080	8081	8045	8046
Alu	845	4586	6653	1207	8007	8035	8076	6870	1041	909	4097	8069	3343	6754	6029	5000	5104	4910	3522	6179	8089	8093	8050	3361	3193	8037	8095	8037	4649	3879	3290	3411	8057	8055	8047	5525	7188	8074	8087	8090	8046	8085	8080	8061	8089	8082	8082	8047	8047
Alu	846	4586	6658	1207	8008	8037	8077	6871	1041	909	4096	8070	3344	6754	6033	5001	5105	4910	3522	6178	8090	8093	8050	3361	3194	8038	8095	8037	4649	3880	3290	3412	8058	8056	8047	5525	7190	8074	8088	8091	8047	8086	8080	8062	8090	8082	8083	8048	8048
Alu	847	4588	6659	1208	8009	8036	8078	6874	1042	909	4097	8071	3345	6756	6034	5002	5106	4911	3523	6182	8090	8094	8051	3361	3194	8037	8096	8039	4649	3881	3290	3412	8059	8055	8047	5528	7192	8075	8089	8092	8047	8087	8079	8063	8091	8084	8083	8048	8049
Alu	848	4590	6662	1209	8010	8038	8078	6878	1043	909	4098	8072	3345	6763	6037	5006	5109	4917	3524	6184	8091	8095	8052	3364	3194	8038	8096	8040	4654	3885	3293	3412	8060	8056	8048	5528	7195	8076	8090	8093	8049	8087	8081	8064	8092	8085	8084	8048	8050
Alu	849	4589	6662	1208	8010	8039	8076	6877	1043	909	4097	8071	3346	6766	6041	5005	5110	4919	3525	6182	8090	8094	8053	3365	3194	8036	8097	8041	4653	3888	3292	3411	8059	8057	8049	5532	7197	8075	8091	8091	8047	8088	8081	8064	8091	8085	8084	8048	8049
Alu	850	4591	6665	1209	8012	8040	8079	6879	1044	909	4099	8074	3346	6773	6042	5007	5112	4923	3525	6187	8092	8096	8054	3366	3195	8039	8097	8042	4655	3889	3295	3414	8061	8058	8049	5533	7198	8076	8092	8095	8048	8090	8081	8066	8093	8085	8085	8048	8052
Alu	851	4591	6666	1209	8013	8041	8080	6881	1044	909	4099	8075	3346	6774	6043	5008	5113	4922	3525	6188	8093	8096	8055	3367	3196	8040	8098	8043	4654	3889	3295	3415	8062	8059	8050	5534	7200	8077	8093	8096	8049	8090	8081	8067	8094	8085	8085	8048	8053
Alu	852	4591	6667	1208	8014	8041	8081	6883	1044	909	4102	8075	3345	6779	6044	5008	5114	4922	3524	6190	8094	8096	8055	3367	3197	8041	8098	8043	4655	3889	3295	3415	8063	8059	8050	5537	7201	8077	8092	8097	8049	8091	8080	8067	8095	8084	8085	8049	8053
Alu	853	4591	6668	1209	8014	8041	8082	6884	1044	909	4103	8076	3346	6779	6047	5009	5115	4923	3527	6192	8094	8097	8056	3368	3198	8041	8100	8045	4656	3891	3294	3416	8064	8060	8052	5538	7200	8078	8093	8096	8050	8092	8083	8068	8096	8086	8087	8049	8054
Alu	854	4591	6668	1210	8014	8039	8082	6885	1044	909	4104	8076	3347	6779	6048	5011	5116	4922	3526	6191	8095	8098	8056	3368	3199	8039	8099	8045	4655	3891	3294	3416	8065	8061	8052	5539	7200	8079	8094	8095	8051	8093	8084	8067	8095	8086	8088	8049	8055
Alu	855	4590	6667	1210	8014	8041	8082	6885	1044	909	4104	8077	3347	6779	6047	5011	5118	4923	3527	6192	8095	8099	8056	3368	3200	8040	8100	8047	4656	3894	3294	3417	8066	8062	8053	5540	7205	8079	8094	8096	8052	8093	8083	8069	8097	8086	8089	8046	8054
Alu	856	4590	6666	1211	8014	8042	8078	6884	1044	909	4103	8077	3347	6777	6045	5010	5117	4920	3528	6192	8096	8097	8054	3368	3200	8040	8100	8048	4656	3892	3292	3416	8065	8059	8052	5540	7201	8079	8094	8096	8053	8091	8082	8068	8097	8085	8090	8044	8052
Alu	857	4591	6666	1211	8013	8043	8082	6888	1044	909	4106	8078	3347	6779	6049	5011	5119	4921	3528	6193	8097	8099	8058	3369	3200	8042	8101	8048	4658	3895	3294	3418	8067	8063	8052	5540	7201	8079	8095	8098	8053	8091	8083	8070	8099	8086	8090	8046	8055
Alu	858	4591	6666	1211	8014	8043	8082	6888	1044	909	4105	8079	3347	6782	6049	5012	5119	4921	3529	6194	8098	8099	8058	3369	3201	8043	8101	8049	4658	3895	3294	3418	8068	8063	8053	5541	7203	8079	8095	8098	8053	8092	8084	8069	8098	8086	8091	8046	8054
Alu	859	4590	6666	1211	8014	8043	8082	6890	1044	909	4105	8080	3348	6781	6049	5012	5120	4922	3528	6191	8099	8099	8058	3369	3202	8041	8101	8049	4656	3895	3295	3418	8067	8062	8054	5539	7203	8079	8094	8099	8054	8092	8082	8069	8097	8085	8092	8047	8054
Alu	860	4591	6666	1210	8015	8044	8083	6890	1044	909	4105	8080	3348	6783	6050	5012	5120	4922	3528	6193	8100	8099	8058	3369	3202	8041	8102	8049	4659	3895	3295	3419	8068	8063	8054	5539	7204	8080	8095	8100	8055	8093	8081	8069	8097	8086	8093	8047	8055
Alu	861	4590	6667	1211	8016	8045	8083	6894	1044	910	4106	8081	3349	6784	6050	5011	5121	4922	3530	6197	8101	8098	8058	3369	3202	8042	8102	8050	4660	3896	3296	3418	8068	8064	8056	5541	7206	8081	8096	8101	8056	8093	8082	8069	8097	8087	8093	8048	8056
Alu	862	4591	6669	1211	8016	8045	8084	6894	1044	910	4106	8082	3349	6786	6050	5012	5121	4924	3531	6197	8101	8099	8059	3369	3200	8043	8103	8051	4660	3896	3296	3419	8070	8064	8056	5541	7208	8081	8097	8102	8056	8094	8083	8070	8098	8088	8093	8047	8057
Alu	863	4591	6670	1212	8017	8046	8085	6897	1044	910	4106	8083	3349	6787	6050	5013	5123	4926	3531	6199	8101	8100	8060	3369	3200	8044	8104	8052	4660	3896	3296	3419	8071	8065	8057	5543	7208	8082	8098	8103	8056	8094	8082	8071	8099	8088	8094	8048	8058
Alu	864	4591	6670	1212	8012	8042	8079	6897	1044	910	4107	8079	3348	6782	6046	5013	5128	4926	3530	6196	8101	8098	8061	3368	3203	8041	8102	8048	4660	3897	3296	3420	8069	8061	8056	5542	7205	8079	8089	8101	8056	8087	8081	8070	8099	8084	8093	8047	8055
Alu	865	4592	6671	1212	8018	8046	8087	6898	1044	910	4108	8085	3349	6789	6050	5014	5128	4927	3533	6198	8104	8102	8062	3368	3203	8045	8105	8053	4662	3899	3296	3421	8071	8065	8059	5542	7207	8081	8100	8104	8059	8094	8084	8073	8100	8089	8094	8049	8059
Alu	866	4592	6671	1213	8019	8046	8087	6899	1045	910	4108	8084	3350	6789	6050	5015	5128	4927	3534	6197	8104	8103	8062	3368	3203	8044	8105	8054	4662	3899	3297	3421	8072	8067	8060	5543	7209	8082	8101	8103	8060	8095	8085	8073	8101	8089	8094	8049	8058
Alu	867	4592	6672	1214	8017	8047	8087	6900	1045	909	4107	8084	3350	6788	6050	5015	5126	4926	3535	6199	8104	8104	8063	3369	3201	8043	8105	8055	4661	3899	3297	3420	8072	8068	8061	5543	7210	8082	8102	8104	8061	8095	8086	8073	8100	8090	8095	8050	8057
Alu	868	4591	6674	1214	8018	8047	8088	6900	1045	910	4108	8085	3350	6790	6051	5015	5129	4927	3535	6200	8106	8105	8064	3369	3203	8044	8106	8056	4663	3899	3297	3421	8074	8068	8061	5546	7212	8083	8103	8105	8062	8097	8086	8073	8101	8089	8096	8049	8058
Alu	869	4591	6674	1214	8017	8048	8088	6903	1044	910	4110	8086	3350	6790	6050	5014	5129	4927	3535	6198	8106	8106	8065	3368	3202	8043	8106	8056	4663	3899	3297	3421	8073	8067	8061	5547	7211	8078	8103	8106	8063	8098	8085	8073	8100	8090	8095	8049	8058
Alu	870	4591	6670	1214	8013	8046	8085	6899	1044	910	4107	8084	3349	6790	6047	5013	5130	4928	3535	6200	8101	8103	8060	3367	3203	8040	8103	8051	4662	3897	3295	3420	8070	8064	8062	5546	7213	8076	8099	8106	8058	8095	8083	8070	8094	8088	8095	8043	8055
Alu	871	4591	6676	1214	8016	8049	8089	6903	1045	910	4110	8087	3350	6794	6052	5014	5130	4928	3535	6201	8106	8108	8066	3368	3203	8046	8108	8055	4664	3899	3297	3422	8075	8067	8062	5549	7218	8078	8103	8105	8064	8099	8086	8074	8100	8091	8097	8051	8058
Alu	872	4591	6676	1214	8016	8048	8088	6906	1045	909	4110	8087	3352	6794	6053	5013	5132	4928	3536	6204	8107	8107	8066	3368	3203	8046	8109	8055	4664	3900	3297	3422	8075	8068	8062	5549	7231	8079	8104	8105	8065	8100	8086	8074	8100	8091	8097	8052	8058
Alu	873	4591	6676	1213	8017	8048	8089	6906	1045	909	4109	8088	3352	6794	6054	5013	5135	4927	3536	6204	8108	8108	8065	3367	3203	8046	8110	8056	4664	3898	3299	3423	8074	8069	8063	5548	7231	8078	8104	8105	8064	8100	8087	8075	8101	8092	8098	8051	8059
Alu	874	4591	6677	1213	8018	8048	8089	6905	1045	909	4110	8087	3352	6794	6054	5013	5135	4927	3536	6203	8108	8108	8064	3367	3203	8045	8109	8057	4665	3900	3299	3423	8074	8067	8063	5548	7229	8077	8105	8106	8065	8101	8088	8076	8102	8092	8096	8050	8059
Alu	875	4593	6675	1213	8018	8049	8088	6903	1045	909	4112	8089	3352	6796	6054	5013	5134	4927	3536	6203	8106	8107	8066	3368	3203	8043	8109	8057	4665	3899	3299	3421	8074	8067	8063	5548	7231	8076	8105	8102	8064	8101	8088	8074	8103	8093	8096	8050	8058
Alu	876	4592	6677	1213	8020	8049	8091	6903	1045	909	4112	8089	3351	6795	6055	5014	5134	4927	3535	6204	8109	8108	8066	3368	3203	8045	8110	8058	4665	3899	3299	3423	8074	8068	8064	5547	7233	8078	8104	8102	8066	8100	8088	8075	8103	8092	8098	8051	8056
Alu	877	4591	6677	1212	8021	8049	8092	6903	1045	909	4113	8090	3351	6794	6054	5013	5134	4927	3535	6205	8110	8109	8066	3368	3203	8043	8108	8058	4666	3899	3299	3423	8073	8068	8063	5547	7233	8077	8102	8102	8067	8101	8088	8075	8104	8091	8099	8051	8056
Alu	878	4591	6676	1212	8020	8049	8092	6904	1045	909	4113	8089	3351	6795	6054	5014	5133	4927	3535	6205	8108	8107	8066	3368	3203	8042	8109	8058	4665	3899	3299	3423	8073	8068	8063	5548	7233	8076	8101	8102	8067	8101	8087	8075	8104	8091	8099	8052	8056
Alu	879	4591	6676	1212	8020	8050	8092	6904	1045	909	4114	8089	3352	6795	6053	5013	5134	4927	3534	6204	8109	8108	8067	3367	3203	8043	8110	8059	4666	3899	3299	3422	8074	8069	8063	5547	7232	8077	8101	8102	8067	8102	8088	8074	8103	8091	8100	8053	8056
Alu	880	4593	6681	1213	8021	8049	8092	6912	1047	910	4122	8088	3356	6796	6062	5017	5134	4929	3538	6210	8109	8106	8067	3370	3208	8043	8111	8060	4670	3911	3303	3426	8075	8069	8064	5551	7235	8078	8101	8102	8065	8103	8088	8075	8103	8090	8101	8053	8057
Alu	881	8000	8000	6371	8022	8050	8091	8000	3645	2841	8000	8088	8000	8000	7998	8000	6044	6323	7998	8000	8110	8106	8068	6327	8000	8043	8112	8061	7999	7999	8000	8000	8075	8070	8065	8000	8000	8079	8100	8103	8065	8102	8089	8076	8104	8091	8101	8052	8058
Alu	882	7999	8000	6535	8022	8047	8091	8000	3719	2902	8000	8089	7999	7999	8000	8000	6085	6363	8000	8000	8110	8106	8069	6411	8001	8042	8113	8062	8000	8000	8001	8001	8076	8068	8066	7998	8001	8077	8101	8103	8065	8102	8089	8075	8104	8091	8098	8051	8059
Alu	883	8001	7998	6630	8023	8047	8093	8001	3754	2929	8001	8089	8001	7996	8001	8002	6100	6386	8001	8001	8111	8107	8070	6470	8002	8042	8113	8063	8001	8001	8002	8002	8076	8070	8067	7999	8001	8078	8101	8104	8065	8101	8090	8076	8105	8089	8098	8052	8060
Alu	884	8002	8001	6664	8025	8048	8094	8002	3786	2949	8003	8091	8001	8000	8001	8003	6112	6397	8002	8002	8111	8107	8071	6504	8003	8043	8113	8064	8001	8002	8003	8003	8078	8071	8067	8001	8000	8078	8103	8104	8066	8104	8090	8077	8105	8090	8100	8052	8061
Alu	885	8002	8002	6690	8025	8049	8094	8003	3798	2961	8001	8092	8001	7997	8002	8004	6121	6402	8000	8001	8112	8108	8071	6524	8003	8042	8114	8064	8002	8003	8003	8002	8078	8072	8068	8001	8000	8079	8104	8105	8066	8105	8090	8078	8106	8089	8099	8050	8061
Alu	886	8003	8002	6694	8026	8048	8096	8003	3804	2962	8002	8092	8001	7999	8003	8004	6125	6404	8003	8001	8112	8109	8072	6533	8002	8041	8116	8065	8003	8002	8004	8001	8078	8072	8069	8003	8002	8079	8104	8106	8068	8106	8091	8079	8107	8091	8097	8051	8062
Alu	887	8002	8002	6700	8027	8048	8097	8003	3805	2962	8000	8093	8001	7998	8002	8002	6130	6404	8002	8000	8113	8110	8073	6531	8003	8043	8116	8065	8003	8003	7997	8000	8079	8073	8068	8002	8002	8078	8103	8107	8069	8107	8091	8080	8107	8092	8097	8051	8063
Alu	888	8004	8002	6706	8028	8049	8098	8005	3807	2963	8003	8094	8003	8001	8005	8005	6134	6404	8001	8002	8114	8111	8074	6536	8006	8044	8117	8066	8003	8006	8005	8004	8080	8074	8070	8004	8002	8079	8104	8108	8070	8108	8092	8080	8108	8093	8100	8052	8063
Alu	889	8002	8004	6699	8027	8049	8097	8004	3804	2959	8007	8095	8000	8002	8002	8002	6134	6404	8000	8001	8115	8112	8074	6534	8001	8044	8117	8067	8004	8004	7998	8003	8080	8075	8071	8003	8004	8080	8104	8109	8070	8109	8093	8081	8108	8094	8101	8052	8063
Alu	890	8002	8001	6699	8027	8049	8098	8006	3807	2965	8005	8096	8000	8002	8003	8002	6133	6406	8001	8002	8116	8113	8074	6537	8006	8043	8116	8068	8001	8006	8004	8002	8081	8075	8072	8003	8005	8081	8105	8110	8071	8109	8094	8082	8108	8095	8102	8053	8063
Alu	891	8002	8003	6698	8029	8049	8098	8007	3808	2963	8004	8096	8002	7999	8003	8000	6130	6406	7999	8001	8114	8113	8074	6533	8005	8045	8118	8067	7998	8000	8002	7997	8081	8077	8071	8001	8006	8082	8106	8109	8072	8110	8095	8083	8109	8096	8100	8053	8064
Alu	892	8005	8007	6713	8029	8047	8100	8009	3811	2969	8010	8098	8007	8003	8007	8009	6135	6408	8010	8002	8118	8114	8076	6542	8011	8046	8119	8069	8007	8009	8010	8008	8081	8078	8073	8008	8007	8082	8106	8111	8073	8110	8096	8082	8110	8095	8102	8054	8065
Alu	893	8004	8008	6715	8030	8047	8101	8010	3811	2969	8011	8099	8007	8001	8008	8011	6137	6408	8011	8000	8118	8114	8077	6544	8012	8046	8120	8070	8008	8010	8011	8009	8082	8079	8072	8009	8008	8082	8106	8112	8073	8111	8096	8083	8110	8094	8103	8055	8065
Alu	894	8005	8010	6715	8030	8047	8101	8009	3811	2969	8011	8100	8007	8001	8009	8010	6139	6410	8009	8001	8117	8112	8077	6542	8013	8046	8121	8067	8007	8011	8012	8010	8080	8080	8073	8010	8008	8083	8107	8113	8072	8110	8097	8083	8111	8094	8104	8055	8064
Alu	895	8005	8010	6716	8030	8048	8102	8010	3812	2969	8013	8101	8008	8002	8009	8011	6140	6412	8009	8001	8118	8114	8077	6544	8014	8048	8120	8067	8008	8011	8013	8011	8081	8079	8074	8010	8009	8081	8107	8114	8074	8111	8098	8084	8111	8095	8103	8056	8063
Alu	896	8005	8011	6717	8031	8048	8103	8009	3812	2970	8013	8101	8008	8003	8011	8012	6139	6410	8009	8002	8119	8114	8077	6547	8015	8049	8122	8067	8008	8012	8013	8012	8082	8080	8075	8011	8010	8084	8108	8114	8074	8113	8099	8085	8112	8093	8104	8057	8064
Alu	897	8005	8012	6719	8032	8049	8104	8011	3812	2970	8014	8102	8009	8003	8011	8012	6140	6411	8010	8002	8119	8114	8078	6548	8015	8050	8123	8068	8009	8012	8013	8012	8083	8081	8075	8011	8010	8084	8108	8115	8075	8113	8098	8086	8113	8095	8103	8058	8065
Alu	898	8004	8012	6720	8032	8050	8104	8011	3812	2970	8015	8103	8010	8004	8011	8013	6142	6411	8010	8001	8120	8113	8079	6548	8016	8051	8124	8069	8009	8012	8013	8013	8083	8082	8075	8011	8011	8085	8109	8115	8074	8114	8099	8085	8113	8096	8103	8058	8066
Alu	899	8006	8013	6721	8033	8050	8105	8012	3812	2970	8016	8103	8011	8003	8012	8012	6142	6412	8011	8001	8121	8114	8078	6549	8016	8052	8125	8070	8009	8013	8011	8013	8085	8083	8075	8011	8012	8086	8110	8116	8073	8115	8099	8084	8112	8097	8105	8059	8067
Alu	900	8007	8014	6723	8033	8050	8106	8013	3813	2970	8016	8104	8012	8004	8013	8013	6144	6412	8012	8002	8122	8115	8079	6550	8017	8053	8125	8071	8010	8014	8011	8014	8086	8084	8076	8012	8013	8086	8111	8117	8074	8116	8099	8084	8113	8097	8106	8060	8066
Alu	901	7991	8001	6711	8034	8050	8106	8000	3797	2966	7964	8102	7997	8000	8006	8000	6145	6263	8001	7967	8122	8115	8077	6527	7962	8054	8124	8071	8006	7998	7992	7988	8086	8085	8076	8009	8007	8084	8112	8115	8073	8116	8099	8085	8113	8098	8103	8060	8067
Alu	902	7991	8000	6706	8035	8053	8108	7998	3794	2961	7961	8106	7994	8002	8006	8000	6145	6205	7999	7969	8124	8116	8079	6528	7948	8055	8127	8072	8008	7996	7992	7986	8088	8085	8077	8009	8011	8086	8113	8118	8073	8116	8100	8086	8115	8098	8108	8062	8069
Alu	903	7996	7999	6706	8035	8054	8108	8000	3794	2962	7964	8107	7995	8003	8007	8001	6146	6205	8000	7972	8125	8115	8079	6531	7952	8056	8128	8071	8009	7997	7994	7986	8089	8086	8078	8010	8011	8086	8114	8118	8074	8117	8100	8086	8114	8099	8108	8063	8070
Alu	904	7999	7998	6707	8036	8053	8109	7999	3795	2961	7965	8108	7995	8003	8008	8001	6146	6202	8001	7970	8125	8115	8078	6530	7952	8057	8128	8071	8009	7998	7993	7986	8089	8085	8078	8010	8010	8084	8112	8118	8073	8116	8100	8084	8111	8098	8109	8064	8069
Alu	905	8001	8000	6708	8037	8054	8110	8000	3795	2963	7966	8109	7997	8005	8008	8001	6147	6205	8001	7977	8127	8114	8081	6531	7953	8058	8128	8073	8007	7998	7996	7990	8091	8087	8080	8012	8012	8084	8114	8120	8075	8119	8101	8087	8113	8099	8110	8061	8071
Alu	906	8001	8000	6709	8037	8054	8111	7999	3795	2963	7968	8108	7998	8006	8008	8002	6147	6204	8001	7975	8126	8113	8081	6531	7954	8059	8128	8073	8007	7999	7996	7990	8091	8088	8081	8013	8012	8085	8115	8120	8075	8120	8101	8086	8112	8100	8111	8061	8072
Alu	907	8001	8001	6711	8038	8054	8112	8001	3795	2963	7969	8110	8000	8007	8008	8002	6147	6206	8002	7976	8128	8113	8081	6531	7955	8059	8127	8072	8008	7999	7996	7990	8090	8088	8082	8013	8013	8084	8115	8119	8075	8120	8103	8086	8114	8099	8111	8061	8073
Alu	908	7996	7996	6707	8031	8052	8112	7998	3795	2962	7967	8109	7996	8004	8006	7997	6144	6205	8002	7975	8127	8110	8079	6529	7949	8055	8128	8066	8004	7997	7992	7990	8086	8080	8078	8015	8010	8083	8108	8112	8071	8118	8099	8081	8113	8095	8106	8058	8072
Alu	909	8003	8003	6713	8038	8055	8114	8003	3795	2963	7970	8112	8001	8009	8010	8002	6148	6207	8004	7982	8130	8113	8083	6532	7958	8061	8129	8073	8011	8000	8000	7996	8091	8090	8084	8016	8012	8086	8115	8120	8077	8122	8105	8086	8116	8100	8113	8062	8073
Alu	910	8003	8004	6714	8039	8056	8115	8004	3795	2963	7972	8113	8001	8009	8010	8003	6148	6207	8004	7984	8131	8114	8084	6532	7959	8061	8130	8073	8012	8001	8001	7996	8092	8092	8085	8016	8013	8087	8116	8121	8078	8123	8106	8086	8117	8100	8112	8063	8074
Alu	911	8002	8000	6713	8034	8055	8114	8001	3794	2964	7968	8111	7999	8008	8009	8004	6146	6207	8003	7981	8131	8106	8083	6531	7958	8056	8130	8074	8011	7998	8001	7994	8088	8085	8080	8016	8008	8085	8116	8121	8079	8119	8103	8085	8116	8096	8112	8059	8074
Alu	912	8005	8005	6714	8039	8057	8117	8004	3795	2964	7974	8115	8002	8009	8011	8005	6148	6208	8006	7985	8132	8113	8086	6533	7961	8060	8131	8073	8014	8003	8003	7997	8094	8092	8085	8017	8012	8088	8116	8122	8080	8125	8107	8085	8119	8099	8114	8064	8074
Alu	913	8004	8005	6714	8040	8057	8117	8005	3795	2964	7975	8115	8002	8009	8012	8005	6148	6208	8006	7986	8133	8114	8086	6532	7962	8061	8130	8072	8014	8002	8004	7999	8095	8093	8086	8017	8011	8088	8117	8121	8081	8126	8106	8086	8118	8099	8114	8064	8072
Alu	914	8004	8005	6715	8041	8057	8118	8005	3796	2964	7975	8116	8003	8010	8013	8006	6148	6209	8007	7988	8134	8115	8085	6532	7964	8062	8130	8072	8015	8003	8004	8000	8095	8094	8086	8018	8010	8087	8117	8122	8082	8127	8107	8086	8117	8098	8114	8064	8074
Alu	915	8003	8006	6717	8041	8058	8118	8005	3796	2964	7975	8117	8003	8011	8014	8006	6148	6209	8004	7992	8135	8114	8086	6534	7966	8062	8131	8071	8016	8003	8004	7999	8095	8095	8084	8018	8010	8086	8118	8121	8082	8128	8103	8087	8119	8099	8113	8064	8075
Alu	916	8004	8006	6720	8041	8059	8120	8006	3797	2965	7977	8117	8004	8012	8014	8007	6148	6211	8005	7995	8136	8116	8087	6534	7975	8062	8130	8072	8017	8004	8004	8000	8095	8095	8085	8019	8010	8087	8119	8121	8083	8129	8103	8087	8120	8098	8112	8064	8075
Alu	917	8004	8006	6720	8042	8059	8121	8006	3796	2966	7978	8118	8004	8013	8015	8008	6149	6214	8005	8000	8137	8117	8088	6535	7976	8061	8131	8073	8018	8004	8005	8001	8096	8096	8085	8019	8010	8084	8119	8121	8084	8129	8104	8086	8121	8099	8112	8064	8074
Alu	918	8005	8008	6724	8041	8060	8121	8006	3799	2967	7979	8119	8005	8013	8015	8009	6149	6213	8005	8001	8138	8118	8088	6536	7981	8061	8132	8073	8018	8004	8006	8002	8097	8097	8086	8020	8009	8083	8120	8122	8085	8128	8103	8087	8121	8100	8112	8062	8073
Alu	919	8006	8009	6728	8042	8060	8121	8006	3799	2968	7985	8119	8004	8015	8016	8008	6148	6213	8007	8000	8135	8115	8089	6541	7996	8060	8132	8074	8018	8002	8005	8001	8097	8097	8085	8018	8008	8082	8121	8122	8085	8124	8104	8086	8122	8099	8111	8062	8074
Alu	920	8007	8009	6732	8044	8062	8124	8009	3802	2969	7990	8118	8007	8016	8019	8011	6149	6214	8008	8001	8138	8120	8091	6544	8000	8062	8132	8075	8020	8006	8007	8004	8099	8099	8088	8022	8011	8083	8120	8123	8087	8130	8106	8089	8123	8102	8113	8066	8076
Alu	921	8007	8009	6734	8045	8063	8124	8009	3802	2969	7990	8117	8008	8017	8019	8011	6150	6213	8009	8001	8138	8119	8091	6544	8000	8061	8132	8075	8021	8007	8007	8005	8100	8099	8088	8023	8012	8082	8119	8122	8088	8130	8106	8089	8124	8103	8113	8066	8076
Alu	922	8004	8010	6734	8044	8064	8125	8011	3802	2969	7990	8119	8008	8017	8020	8010	6151	6213	8009	8001	8140	8117	8093	6544	8001	8063	8132	8076	8021	8008	8009	8006	8100	8100	8090	8024	8013	8084	8120	8123	8089	8132	8107	8089	8124	8104	8114	8068	8075
Alu	923	8005	8010	6734	8044	8063	8125	8012	3800	2968	7990	8119	8006	8018	8021	8011	6151	6213	8009	8002	8140	8117	8094	6543	8000	8064	8132	8075	8021	8008	8009	8005	8100	8101	8091	8024	8009	8085	8118	8123	8088	8133	8106	8088	8124	8105	8115	8069	8076
Alu	924	8004	8011	6736	8044	8064	8126	8013	3800	2968	7990	8120	8008	8018	8022	8010	6151	6213	8010	8003	8141	8117	8095	6542	7999	8064	8133	8077	8022	8007	8010	8007	8099	8102	8092	8026	8010	8086	8120	8124	8090	8134	8108	8089	8124	8105	8116	8070	8075
Alu	925	8001	8011	6734	8044	8063	8126	8013	3798	2968	7988	8122	8007	8016	8023	8009	6151	6210	8010	8001	8141	8118	8095	6542	7999	8064	8131	8076	8021	8005	8009	8005	8099	8103	8090	8026	8006	8084	8120	8120	8087	8133	8107	8090	8124	8105	8116	8070	8073
Alu	926	8002	8012	6733	8044	8064	8126	8011	3799	2968	7987	8121	8007	8015	8023	8007	6151	6211	8010	8001	8142	8118	8094	6543	7999	8064	8132	8074	8021	8006	8010	8005	8098	8104	8091	8026	8006	8085	8118	8121	8085	8131	8106	8090	8123	8104	8117	8070	8073
Alu	927	8003	8013	6732	8044	8065	8127	8010	3798	2968	7986	8121	8007	8016	8022	8006	6152	6212	8010	8001	8142	8119	8094	6543	8000	8063	8132	8075	8022	8006	8011	8006	8098	8104	8092	8026	8007	8085	8119	8121	8086	8133	8106	8090	8124	8105	8117	8070	8074
Alu	928	8003	8012	6732	8042	8064	8128	8012	3798	2968	7987	8121	8008	8016	8022	8006	6152	6214	8010	8001	8143	8118	8095	6543	8000	8063	8133	8074	8022	8007	8011	8005	8098	8104	8093	8028	8008	8085	8120	8121	8085	8132	8105	8090	8124	8106	8118	8070	8075
Alu	929	8001	8005	6730	8042	8058	8122	8006	3794	2969	7985	8117	8008	8016	8017	8004	6150	6214	8006	7995	8136	8117	8087	6541	7997	8056	8129	8072	8017	8005	8009	7998	8096	8101	8086	8025	8004	8077	8120	8116	8081	8130	8102	8086	8119	8102	8116	8063	8070
Alu	930	8001	8013	6732	8042	8063	8128	8012	3797	2969	7990	8121	8009	8016	8023	8006	6152	6216	8011	7999	8142	8119	8096	6543	8001	8064	8134	8074	8024	8007	8011	8004	8100	8104	8095	8030	8008	8086	8122	8120	8085	8132	8107	8092	8124	8107	8119	8070	8074
Alu	931	8002	8014	6733	8042	8062	8129	8011	3798	2969	7989	8122	8010	8016	8023	8006	6152	6217	8012	7999	8142	8119	8096	6543	8001	8065	8134	8075	8025	8008	8011	8004	8101	8104	8096	8030	8007	8086	8122	8121	8085	8132	8107	8092	8124	8106	8120	8071	8074
Alu	932	8000	8014	6733	8042	8063	8129	8008	3798	2969	7990	8121	8009	8017	8023	8006	6152	6215	8013	7998	8142	8118	8096	6543	8001	8065	8133	8075	8025	8009	8012	8005	8100	8104	8095	8030	8008	8087	8123	8121	8084	8132	8107	8092	8123	8107	8120	8071	8074
Alu	933	8001	8014	6733	8041	8063	8129	8008	3799	2968	7989	8121	8009	8018	8024	8007	6152	6216	8014	7997	8143	8118	8096	6544	8001	8065	8134	8075	8025	8010	8013	8005	8100	8104	8095	8031	8008	8086	8124	8121	8084	8133	8108	8092	8124	8108	8121	8072	8073
Alu	934	8001	8012	6733	8040	8061	8128	8007	3799	2969	7988	8122	8009	8019	8023	8007	6152	6216	8015	7994	8143	8118	8096	6544	8002	8065	8135	8075	8025	8010	8013	8005	8100	8104	8096	8030	8009	8086	8122	8122	8085	8134	8108	8092	8125	8108	8121	8072	8071
Alu	935	8001	8012	6732	8041	8061	8128	8008	3799	2969	7989	8121	8010	8020	8022	8005	6150	6213	8014	7994	8143	8117	8093	6544	8001	8067	8134	8073	8026	8008	8012	8002	8099	8104	8098	8028	8006	8084	8122	8122	8084	8134	8106	8094	8125	8110	8118	8071	8068
Alu	936	8000	8012	6733	8036	8061	8125	8004	3799	2970	7989	8120	8010	8020	8019	8005	6148	6213	8013	7988	8142	8117	8094	6543	8002	8064	8130	8072	8026	8006	8010	8002	8097	8102	8096	8026	8003	8085	8119	8116	8079	8130	8107	8088	8125	8109	8115	8072	8069
Alu	937	8000	8013	6734	8039	8062	8122	8005	3799	2969	7991	8120	8009	8017	8021	8002	6149	6210	8013	7989	8141	8115	8091	6541	8003	8061	8129	8073	8022	8007	8010	7998	8096	8098	8092	8027	8002	8083	8120	8119	8079	8128	8107	8082	8126	8108	8105	8068	8071
Alu	938	7919	7913	6685	7915	7911	8011	7903	3763	2943	7912	8001	7922	7895	7885	7894	6047	6138	7907	7875	8025	7988	7962	6488	7926	7929	7990	7930	7917	7930	7910	7914	7962	7946	7944	7945	7893	7961	7976	7968	7950	7993	7973	7955	7992	7971	7959	7927	7956
Alu	939	7990	8010	6732	8027	8050	8117	8001	3794	2966	7989	8106	8003	8009	8007	7993	6146	6207	8011	7986	8134	8106	8074	6537	8003	8051	8118	8066	8014	8000	7998	7995	8087	8089	8078	8024	7995	8073	8117	8105	8066	8121	8101	8069	8110	8101	8075	8062	8067
Alu	940	7989	8011	6735	8024	8055	8116	8002	3795	2966	7987	8105	8003	8008	8005	7993	6147	6209	8010	7984	8133	8105	8076	6537	8005	8051	8114	8065	8015	8003	7999	7994	8087	8089	8074	8022	7993	8072	8118	8109	8069	8120	8104	8062	8110	8102	8068	8061	8066
Alu	941	7983	8009	6735	8024	8056	8115	8000	3794	2964	7985	8102	8004	8004	8002	7991	6145	6208	8008	7980	8132	8105	8075	6536	8003	8050	8112	8066	8014	8003	7999	7993	8088	8088	8075	8020	7987	8070	8118	8109	8067	8117	8102	8062	8111	8102	8067	8060	8062
Alu	942	7983	8007	6735	8025	8053	8115	8001	3793	2964	7985	8102	8003	8002	8002	7990	6143	6207	8007	7978	8131	8105	8075	6536	8002	8049	8112	8065	8014	8000	7998	7993	8087	8088	8075	8018	7986	8069	8117	8109	8066	8117	8102	8057	8110	8100	8062	8057	8062
Alu	943	7982	8006	6735	8025	8052	8114	8001	3793	2964	7983	8100	8003	8001	8001	7988	6141	6206	8006	7975	8130	8105	8073	6535	8000	8049	8111	8062	8011	8000	7998	7993	8085	8086	8076	8016	7985	8068	8118	8108	8067	8114	8099	8058	8109	8099	8060	8056	8060
Alu	944	7981	8002	6736	8016	8044	8108	7995	3792	2964	7984	8098	8001	7994	7996	7983	6139	6199	8003	7975	8125	8098	8072	6532	7996	8040	8101	8055	8005	8000	7996	7992	8073	8081	8066	8008	7984	8065	8113	8097	8058	8109	8094	8051	8102	8086	8055	8050	8054
Alu	945	7986	8007	6736	8022	8049	8115	8000	3792	2964	7985	8101	8003	8001	8003	7988	6142	6203	8005	7976	8130	8104	8073	6535	7999	8047	8111	8062	8011	8000	7999	7996	8084	8084	8077	8017	7987	8067	8120	8108	8065	8113	8102	8057	8108	8099	8060	8057	8061
Alu	946	7984	8004	6736	8020	8049	8111	7996	3792	2964	7982	8097	8003	7998	7999	7987	6141	6201	8002	7974	8129	8101	8073	6533	7995	8045	8106	8063	8008	7999	7997	7994	8083	8080	8075	8014	7982	8062	8117	8108	8065	8111	8101	8053	8106	8096	8055	8055	8060
Alu	947	7985	8004	6732	8019	8050	8112	7999	3792	2964	7983	8099	8002	8000	8001	7987	6139	6199	8002	7972	8130	8103	8070	6534	7996	8044	8109	8062	8010	7998	7997	7996	8083	8082	8076	8015	7986	8059	8118	8108	8063	8111	8100	8052	8105	8096	8055	8055	8059
Alu	948	7971	7988	6724	7992	8017	8088	7979	3787	2957	7966	8075	7994	7968	7976	7976	6112	6176	7989	7956	8103	8085	8053	6524	7980	8022	8083	8033	7995	7984	7980	7979	8061	8062	8044	8000	7963	8040	8089	8075	8035	8085	8078	8030	8079	8063	8017	8035	8032
Alu	949	7981	8002	6731	8015	8049	8111	7999	3792	2964	7980	8098	8002	7998	7999	7986	6136	6195	8001	7968	8127	8098	8065	6531	7993	8045	8107	8057	8007	7995	7995	7995	8081	8077	8075	8010	7982	8054	8114	8104	8061	8110	8097	8045	8100	8091	8054	8047	8056
Alu	950	7982	7998	6730	8009	8043	8109	7998	3791	2964	7976	8096	8000	7996	7997	7981	6134	6188	8000	7964	8126	8092	8060	6527	7992	8041	8103	8051	8002	7993	7994	7993	8074	8072	8070	8009	7978	8045	8114	8102	8057	8102	8093	8040	8092	8089	8050	8044	8050
Alu	951	7979	7990	6730	8006	8040	8105	7997	3791	2962	7978	8090	8001	7990	7993	7979	6132	6188	7996	7959	8119	8090	8062	6524	7994	8035	8101	8050	8002	7988	7993	7994	8069	8066	8069	8008	7975	8036	8104	8098	8053	8100	8089	8036	8093	8084	8043	8042	8050
Alu	952	7979	7991	6730	8007	8043	8109	7999	3792	2962	7977	8092	7999	7993	7994	7980	6130	6186	7998	7962	8120	8093	8064	6527	7990	8039	8101	8048	7995	7988	7993	7993	8069	8068	8070	8009	7976	8029	8110	8097	8049	8097	8092	8041	8092	8087	8044	8041	8049
Alu	953	7971	7976	6722	7997	8034	8103	7992	3791	2961	7968	8083	7993	7981	7981	7972	6124	6178	7988	7958	8111	8088	8058	6521	7979	8028	8088	8045	7985	7982	7982	7986	8056	8059	8059	8001	7964	8006	8095	8086	8041	8081	8078	8026	8078	8080	8031	8034	8036
Alu	954	7976	7982	6731	8000	8040	8107	7995	3791	2961	7975	8086	7996	7983	7987	7973	6127	6181	7993	7956	8116	8093	8061	6523	7987	8031	8090	8046	7986	7985	7985	7990	8059	8058	8060	8002	7970	8002	8099	8089	8041	8087	8083	8034	8082	8083	8038	8036	8040
Alu	955	7971	7979	6731	7997	8038	8103	7991	3790	2960	7974	8082	7996	7977	7987	7972	6126	6181	7989	7956	8112	8089	8061	6524	7986	8023	8086	8037	7984	7982	7984	7984	8053	8055	8056	7998	7967	7993	8096	8087	8034	8080	8080	8031	8080	8083	8034	8034	8035
Alu	956	7965	7973	6728	7978	8016	8098	7973	3789	2959	7964	8071	7987	7956	7975	7968	6117	6170	7982	7948	8106	8080	8048	6518	7981	8008	8079	8031	7972	7978	7982	7979	8045	8046	8048	7994	7950	7980	8089	8081	8023	8075	8069	8020	8069	8074	8018	8025	8029
Alu	957	7959	7965	6728	7973	8011	8093	7972	3789	2959	7960	8069	7987	7948	7971	7967	6113	6167	7981	7944	8103	8078	8044	6514	7979	8003	8073	8015	7967	7972	7980	7972	8039	8034	8045	7988	7944	7885	8083	8077	8019	8071	8063	8021	8066	8072	8016	8018	8024
Alu	958	7939	7934	6724	7931	7972	8060	7953	3787	2956	7944	8026	7970	7921	7942	7943	6088	6155	7962	7918	8076	8051	8028	6502	7965	7957	8026	7977	7946	7944	7956	7953	8003	7991	8014	7957	7892	7833	8050	8042	7974	8045	8024	7979	8018	8033	7977	7964	7985
Alu	959	7899	7865	6717	7879	7907	8010	7923	3783	2951	7921	7985	7948	7885	7906	7924	6070	6123	7944	7888	8039	8016	7993	6492	7950	7904	7973	7931	7917	7922	7939	7937	7944	7951	7960	7915	7816	7686	7972	7984	7909	7983	7978	7892	7947	7979	7931	7875	7915
Alu	960	7421	7289	6614	7099	7206	7240	7285	3686	2880	7535	7161	7581	7254	7367	7445	5565	5578	7607	7194	7328	7345	7277	6193	7655	7095	7218	7155	7465	7529	7614	7610	7086	7183	7289	7417	7127	6977	7265	7178	7079	7192	7211	7180	7291	7315	7224	7138	7075
Alu	961	3441	1364	5502	47	58	58	1142	2726	2055	3861	54	4642	1245	1995	2989	1007	1251	4484	1822	52	41	53	3139	4799	53	50	37	3364	4112	4723	4595	50	63	78	2490	810	70	58	53	58	55	58	52	57	64	65	63	56
Alu	962	3438	1365	5502	47	55	58	1140	2726	2054	3863	55	4641	1246	1992	2989	1006	1251	4480	1822	54	39	53	3139	4798	54	48	38	3364	4112	4722	4594	49	61	76	2491	808	65	59	54	55	54	58	50	55	64	65	62	57
Alu	963	3439	1365	5503	47	54	59	1141	2726	2054	3862	54	4641	1244	1991	2989	1006	1251	4479	1823	54	39	53	3138	4799	55	48	36	3364	4112	4723	4594	48	62	74	2490	809	65	59	54	55	53	60	51	55	64	65	61	58
Alu	964	3439	1367	5502	47	54	59	1141	2726	2055	3862	55	4642	1243	1991	2987	1003	1250	4478	1823	54	39	54	3138	4798	55	49	36	3365	4109	4722	4592	48	62	75	2489	809	66	59	54	55	53	60	51	56	65	65	60	58
Alu	965	3440	1367	5503	49	54	59	1141	2726	2055	3862	55	4643	1245	1991	2988	1003	1251	4478	1824	53	41	54	3138	4799	55	51	36	3366	4111	4724	4593	50	62	76	2490	809	66	59	55	55	54	60	51	57	66	67	60	58
Alu	966	3440	1367	5503	51	54	59	1142	2726	2054	3862	55	4643	1245	1991	2989	1004	1251	4477	1824	53	41	55	3138	4800	55	51	36	3365	4110	4723	4593	50	62	77	2489	809	66	58	57	55	54	60	51	60	66	67	62	60
Alu	967	3440	1367	5490	51	53	60	1143	2726	2049	3862	55	4642	1244	1989	2989	1003	1248	4467	1822	53	43	55	3139	4801	55	52	36	3366	4112	4723	4591	52	63	78	2490	810	66	60	58	57	55	60	51	60	66	67	63	62
Alu	968	3439	1367	5490	52	55	62	1142	2726	2051	3855	56	4637	1242	1982	2989	1003	1239	4445	1823	54	42	55	3139	4791	54	52	36	3364	4109	4719	4579	52	65	79	2487	810	67	61	58	58	57	60	51	61	66	67	62	62
Alu	969	3438	1370	5502	52	58	63	1146	2726	2056	3862	57	4642	1245	1991	2989	1004	1237	4477	1825	54	44	54	3139	4805	55	52	36	3365	4113	4726	4591	52	65	79	2491	813	67	63	58	58	58	60	51	62	66	67	65	62
Alu	970	3251	1206	4012	49	37	43	707	2716	1592	3064	45	3647	737	1286	2971	833	1235	1609	1468	52	45	38	3132	3611	37	50	36	3340	3842	4035	2557	52	58	62	2290	550	46	44	58	58	58	51	36	47	59	67	44	42
Alu	971	3437	1358	5316	54	63	59	1146	2725	1955	3861	61	4165	1202	1993	2981	992	1237	4475	1825	54	45	43	3140	4804	49	52	36	3365	4113	4725	4590	52	68	81	2491	706	75	61	58	58	59	59	51	66	66	68	63	63
Alu	972	3440	1371	5414	54	63	64	1148	2726	1958	3862	63	4645	1247	1992	2989	999	1238	4479	1827	54	45	59	3140	4804	56	52	36	3365	4113	4726	4595	52	70	81	2491	734	75	68	58	58	60	60	52	66	66	68	66	63
Alu	973	3439	1371	5413	54	63	64	1148	2725	1958	3862	63	4645	1248	1992	2989	1000	1238	4479	1827	54	45	59	3140	4805	56	52	36	3365	4113	4726	4595	52	71	81	2491	733	77	69	58	58	60	60	52	66	66	69	66	63
Alu	974	3438	1371	5494	54	63	64	1147	2722	2054	3863	63	4643	1247	1992	2989	1005	1238	4480	1826	54	45	60	3140	4805	55	52	36	3365	4113	4725	4594	52	71	81	2492	739	77	70	58	58	60	60	54	66	67	69	67	63
Alu	975	3436	1371	5492	54	63	64	1145	2721	2052	3863	65	4641	1246	1991	2989	1005	1238	4479	1826	55	45	60	3140	4803	55	52	36	3365	4112	4723	4593	52	71	81	2492	812	77	72	58	58	60	60	54	66	68	69	67	63
Alu	976	3434	1370	5488	55	63	64	1144	2720	2049	3853	65	4635	1245	1987	2989	1005	1138	4465	1823	55	46	60	3138	4795	55	52	36	3364	4110	4718	4579	52	72	81	2491	813	77	72	58	59	60	59	54	66	68	69	67	63
Alu	977	3433	1369	5489	55	63	64	1147	2719	2050	3859	65	4636	1246	1990	2989	1005	1135	4474	1822	55	45	59	3138	4800	55	52	36	3363	4109	4722	4591	52	71	81	2493	813	79	72	59	59	60	59	54	67	67	70	66	63
Alu	978	3433	1371	5493	55	64	65	1147	2719	2051	3859	65	4637	1245	1990	2989	1005	1137	4478	1824	55	45	60	3138	4800	56	53	36	3362	4110	4723	4590	53	71	84	2495	814	79	73	60	59	61	59	54	67	68	72	67	63
Alu	979	3436	1372	5493	56	66	65	1147	2719	2052	3859	66	4639	1247	1991	2989	1004	1137	4480	1825	55	45	60	3138	4801	56	54	36	3363	4110	4724	4592	53	71	84	2494	813	80	74	60	59	62	59	54	67	68	73	68	63
Alu	980	3436	1373	5491	57	66	65	1146	2719	2052	3860	66	4636	1247	1989	2986	1002	1137	4478	1824	55	44	60	3140	4799	56	54	36	3362	4108	4722	4585	53	73	84	2492	813	80	74	59	59	62	60	54	68	67	73	70	64
Alu	981	3436	1373	5493	57	66	65	1148	2719	2053	3860	66	4638	1247	1992	2989	1004	1137	4479	1825	55	44	60	3141	4801	56	54	36	3363	4110	4724	4592	53	73	84	2493	813	79	75	59	59	63	60	54	68	67	73	71	64
Alu	982	3436	1372	5493	57	66	65	1150	2718	2053	3860	66	4636	1247	1992	2989	1004	1137	4482	1825	54	45	60	3141	4800	56	54	36	3362	4109	4724	4591	53	74	84	2494	812	79	76	59	59	63	60	55	68	68	73	71	64
Alu	983	3436	1373	5495	57	66	65	1149	2716	2051	3859	66	4635	1247	1992	2989	1004	1136	4481	1825	54	45	61	3140	4803	59	54	37	3361	4109	4721	4588	53	74	85	2493	812	79	75	58	59	63	61	55	70	69	75	71	64
Alu	984	3436	1374	5494	57	66	65	1149	2717	2051	3861	67	4635	1247	1992	2988	1004	1137	4481	1825	54	45	61	3141	4802	58	54	37	3361	4108	4722	4590	53	74	86	2493	812	79	77	58	60	64	61	55	71	70	75	73	64
Alu	985	3434	1375	5493	56	66	67	1150	2717	2050	3861	67	4634	1247	1992	2988	1004	1137	4481	1824	54	45	61	3140	4799	58	54	37	3361	4109	4722	4589	52	74	87	2493	812	79	77	58	60	64	61	55	71	70	75	73	65
Alu	986	3436	1375	5493	56	67	67	1151	2716	2050	3861	68	4634	1247	1992	2989	1004	1136	4480	1824	55	45	61	3140	4800	58	55	37	3361	4109	4722	4588	52	75	88	2493	812	81	78	58	60	64	62	55	71	70	75	73	67
Alu	987	3434	1376	5493	56	67	67	1151	2716	2050	3861	69	4633	1245	1992	2988	1004	1126	4479	1824	56	46	61	3139	4800	58	55	37	3360	4110	4722	4586	52	75	89	2493	812	79	78	58	60	64	62	55	72	70	76	73	68
Alu	988	3434	1375	5492	56	68	68	1152	2716	2050	3862	69	4632	1245	1991	2988	1004	1124	4479	1823	56	46	61	3139	4800	58	55	38	3360	4109	4722	4586	53	75	90	2493	812	80	78	59	60	65	61	55	72	71	76	73	68
Alu	989	3434	1375	5491	56	69	68	1152	2716	2050	3862	69	4629	1244	1991	2988	1004	1121	4477	1823	56	46	61	3138	4798	58	56	38	3360	4109	4722	4586	53	75	90	2493	812	80	78	59	60	65	61	55	74	71	78	74	68
Alu	990	3434	1375	5491	55	73	69	1151	2715	2048	3862	69	4629	1245	1991	2986	1004	1117	4476	1823	56	47	61	3136	4798	58	56	38	3359	4109	4721	4585	53	76	91	2493	812	80	79	59	60	66	61	55	74	71	78	73	68
Alu	991	3434	1375	5490	55	73	70	1150	2715	2047	3860	70	4629	1245	1991	2986	1004	1114	4474	1821	56	47	61	3136	4798	58	56	38	3359	4107	4719	4583	52	76	92	2492	812	80	80	59	60	66	61	55	74	74	78	74	69
Alu	992	3434	1375	5492	55	73	70	1152	2716	2048	3863	70	4628	1245	1991	2986	1004	1110	4476	1822	56	47	61	3135	4797	58	56	38	3359	4108	4719	4585	52	76	93	2493	812	80	81	59	61	66	61	55	74	74	78	74	69
Alu	993	3434	1375	5491	55	73	70	1152	2715	2048	3861	70	4627	1242	1991	2984	1004	1069	4476	1822	56	47	61	3133	4796	58	56	38	3357	4107	4719	4584	52	75	94	2493	811	80	82	59	61	66	62	55	75	74	78	73	69
Alu	994	3434	1375	5493	55	74	70	1154	2717	2048	3861	71	4627	1243	1990	2984	1004	1077	4476	1822	55	47	61	3133	4795	59	58	38	3354	4107	4720	4585	53	75	96	2494	811	80	83	58	61	66	63	55	76	74	78	74	70
Alu	995	3434	1376	5491	55	76	70	1155	2716	2048	3861	71	4625	1243	1989	2982	1003	1076	4475	1823	55	48	61	3131	4795	59	60	39	3354	4107	4720	4585	53	74	99	2494	811	80	83	58	61	66	62	55	76	75	78	74	70
Alu	996	3434	1372	5486	55	76	74	1155	2709	2046	3855	72	4616	1241	1986	2978	1004	1079	4468	1818	56	50	61	3123	4786	59	61	39	3350	4101	4718	4578	53	75	105	2491	809	80	85	59	61	66	62	55	77	78	77	75	70
Alu	997	3435	1376	5492	55	76	74	1156	2714	2048	3862	71	4627	1242	1988	2983	1003	1078	4475	1823	57	51	62	3131	4791	58	61	39	3353	4107	4722	4584	53	75	106	2495	811	82	86	59	61	68	62	56	77	79	78	75	72
Alu	998	3436	1376	5490	56	76	74	1157	2715	2046	3862	70	4626	1243	1990	2980	1003	1078	4474	1823	56	52	62	3130	4792	58	61	39	3353	4106	4722	4578	53	75	110	2495	812	81	86	59	60	71	62	57	78	79	78	74	72
Alu	999	3435	1375	5489	56	78	74	1158	2715	2046	3862	70	4624	1241	1989	2980	1002	1075	4470	1823	57	52	62	3131	4790	59	61	39	3351	4106	4721	4576	52	75	111	2492	812	81	87	59	60	71	62	57	78	79	78	74	73
Alu	1000	3435	1378	5488	58	80	75	1158	2715	2044	3861	72	4624	1240	1991	2980	1002	1061	4473	1821	57	55	64	3131	4790	58	62	39	3353	4107	4721	4578	52	75	112	2492	812	82	90	59	60	71	63	56	79	80	79	76	73
Alu	1001	3428	1374	5398	58	80	74	1155	2710	1941	3857	72	4612	1239	1987	2974	993	103	4465	1819	57	55	63	3125	4785	57	62	39	3349	4097	4717	4570	52	75	113	2490	732	81	89	59	61	70	64	56	79	80	79	78	73
Alu	1002	3428	1374	5396	58	80	75	1154	2709	1939	3857	72	4609	1239	1987	2974	993	91	4466	1819	57	55	63	3125	4783	57	62	39	3346	4094	4716	4569	52	75	113	2490	732	82	89	59	61	70	65	56	78	80	79	78	73
Alu	1003	3427	1375	5397	58	80	76	1154	2710	1942	3854	72	4610	1238	1986	2972	993	109	4466	1818	58	55	63	3125	4784	58	62	41	3348	4094	4717	4569	52	75	113	2488	733	82	91	59	61	70	65	57	79	80	79	79	73
Alu	1004	3433	1378	5485	58	80	76	1157	2713	2043	3858	72	4622	1239	1989	2979	1002	1075	4473	1819	58	55	63	3130	4788	59	62	41	3352	4103	4720	4576	51	75	115	2490	813	82	91	60	62	71	67	57	79	83	80	79	73
Alu	1005	3432	1379	5485	59	80	77	1158	2713	2043	3858	72	4622	1240	1989	2978	1002	1075	4471	1819	58	55	63	3129	4786	59	62	41	3352	4101	4719	4576	52	75	115	2491	812	82	93	60	62	71	68	57	79	83	79	82	73
Alu	1006	3431	1379	5487	60	80	77	1157	2713	2040	3855	72	4621	1240	1988	2979	1002	1071	4470	1818	58	55	63	3129	4788	59	64	41	3349	4101	4715	4576	52	75	116	2490	812	84	93	60	62	72	68	57	80	83	79	82	73
Alu	1007	3431	1379	5485	60	80	78	1158	2713	2038	3854	72	4621	1239	1987	2979	1002	1055	4468	1818	58	54	63	3128	4786	60	65	43	3347	4100	4714	4576	51	76	116	2489	812	84	93	60	64	73	69	57	82	84	80	82	74
Alu	1008	3433	1380	5484	60	80	78	1158	2713	2038	3854	72	4621	1239	1986	2978	1002	1057	4466	1817	58	54	63	3125	4784	60	65	43	3348	4099	4714	4577	51	77	117	2489	812	85	93	60	66	72	69	56	82	85	80	82	74
Alu	1009	3433	1381	5484	61	80	78	1157	2713	2038	3854	71	4619	1239	1987	2977	1002	1034	4466	1815	57	54	62	3122	4780	60	65	43	3347	4099	4714	4576	52	77	117	2489	811	86	94	60	66	72	69	57	82	86	80	83	74
Alu	1010	3433	1380	5484	61	80	77	1156	2713	2038	3854	71	4618	1239	1987	2977	1002	1011	4465	1814	57	54	62	3119	4780	60	66	43	3346	4097	4711	4576	51	77	117	2489	809	85	94	60	66	72	69	57	82	86	82	84	74
Alu	1011	3434	1381	5484	61	80	79	1157	2712	2038	3852	71	4616	1239	1986	2976	1002	1019	4463	1815	58	56	63	3119	4782	60	66	43	3345	4097	4709	4576	53	80	120	2491	811	86	95	60	67	72	70	58	82	87	82	84	74
Alu	1012	3434	1381	5485	61	80	79	1158	2712	2038	3853	71	4615	1239	1985	2976	1001	1019	4463	1814	58	56	63	3119	4780	60	66	43	3344	4097	4710	4577	53	79	121	2492	811	87	95	60	67	72	70	58	82	87	82	84	74
Alu	1013	3432	1381	5479	63	81	79	1156	2708	2036	3849	72	4611	1241	1985	2976	998	1041	4459	1808	58	57	65	3115	4776	60	66	43	3339	4095	4705	4575	54	78	124	2488	814	88	98	61	67	72	71	58	82	89	85	88	74
Alu	1014	3434	1382	5484	63	82	79	1159	2711	2037	3853	74	4612	1240	1987	2977	1001	1041	4461	1813	58	56	65	3119	4779	60	68	44	3344	4101	4710	4577	55	80	124	2492	814	88	99	62	67	72	71	58	83	88	86	88	75
Alu	1015	3432	1382	5484	63	82	79	1159	2710	2037	3853	74	4610	1240	1987	2977	1001	1041	4460	1814	58	57	65	3119	4779	60	68	44	3343	4103	4710	4577	55	80	125	2492	813	88	99	63	67	72	71	58	83	88	87	88	75
Alu	1016	3431	1382	5485	63	82	80	1160	2710	2036	3852	74	4608	1239	1988	2977	1001	1041	4460	1814	58	57	65	3119	4779	60	68	44	3342	4103	4710	4577	55	80	125	2492	814	88	99	63	67	72	71	58	84	88	87	88	75
Alu	1017	3430	1382	5484	63	82	81	1159	2709	2036	3851	74	4604	1240	1988	2975	1001	1041	4458	1812	58	57	65	3118	4777	61	68	44	3342	4100	4708	4576	55	80	125	2492	813	87	100	63	67	73	71	58	84	88	87	88	76
Alu	1018	3425	1380	5481	63	82	81	1157	2708	2035	3848	75	4595	1240	1987	2971	1001	1039	4451	1809	58	57	65	3115	4773	61	68	44	3336	4096	4699	4572	54	80	126	2491	812	88	100	63	67	73	71	56	84	88	86	88	76
Alu	1019	3422	1378	5478	64	82	80	1158	2708	2032	3848	75	4131	1239	1987	2970	1001	1041	4446	1807	58	57	64	3114	4770	61	69	44	3333	4095	4697	4573	54	80	126	2491	810	87	100	63	67	73	71	56	84	89	86	88	76
Alu	1020	3420	1377	5477	64	82	81	1158	2708	2031	3846	75	4131	1236	1986	2968	1001	1041	4442	1809	58	57	64	3113	4770	62	69	44	3335	4094	4697	4571	54	79	127	2490	810	87	99	62	67	73	70	57	83	89	84	87	75
Alu	1021	3418	1375	5469	65	82	81	1156	2704	2029	3842	75	4123	1235	1985	2967	998	1039	4436	1804	58	57	65	3109	4764	61	69	44	3331	4088	4686	4569	55	80	127	2486	810	87	102	62	67	73	70	56	83	87	84	86	76
Alu	1022	3419	1376	5470	66	82	82	1158	2706	2030	3841	76	4126	1233	1982	2967	1001	1035	4426	1805	57	57	65	3112	4765	62	69	44	3333	4091	4694	4565	55	80	128	2482	809	88	102	62	67	73	70	57	83	87	84	86	76
Alu	1023	3418	1376	5467	66	81	82	1158	2704	2030	3837	76	4124	1231	1980	2967	1001	1035	4421	1803	57	57	65	3112	4764	62	69	45	3330	4090	4691	4563	55	80	127	2480	809	87	102	62	67	74	70	56	83	87	84	86	77
Alu	1024	3419	1372	5462	66	82	82	1159	2703	2030	3831	75	4123	1231	1978	2965	999	1034	4417	1801	57	57	64	3110	4759	62	69	46	3331	4087	4689	4559	55	80	127	2477	808	87	103	62	66	74	70	56	81	87	85	86	77
Alu	1025	3418	1373	5467	69	84	83	1159	2704	2029	3827	75	4117	1230	1978	2964	1000	1029	4406	1797	56	59	64	3110	4764	63	69	46	3327	4083	4689	4551	55	80	129	2471	808	89	103	62	66	75	71	56	83	88	85	85	77
Alu	1026	3417	1372	5467	69	83	83	1159	2704	2028	3825	77	4113	1229	1977	2962	999	1027	4400	1796	56	59	64	3108	4760	62	69	46	3324	4079	4683	4545	55	80	128	2469	808	89	103	62	66	75	72	56	84	89	85	85	77
Alu	1027	3414	1372	5464	69	83	83	1157	2700	2028	3816	79	4108	1229	1978	2963	999	1017	4390	1794	57	58	64	3106	4757	61	68	46	3322	4076	4680	4535	56	80	133	2468	808	90	104	62	66	76	72	57	86	90	85	85	77
Alu	1028	3413	1369	5461	68	83	84	1156	2699	2027	3813	79	4098	1227	1976	2961	998	1004	4375	1789	57	57	64	3106	4750	63	68	47	3319	4075	4679	4530	55	80	133	2469	808	92	105	62	68	77	73	57	87	90	87	85	77
Alu	1029	3413	1369	5461	68	83	84	1158	2698	2026	3812	79	4097	1227	1975	2958	997	1005	4370	1790	57	57	64	3105	4752	63	71	47	3319	4075	4677	4524	56	80	134	2469	808	92	105	63	68	78	73	57	87	90	88	84	79
Alu	1030	3412	1368	5458	69	84	84	1158	2695	2024	3811	78	4095	1226	1975	2958	996	1000	4369	1790	58	57	64	3103	4752	63	70	47	3318	4073	4676	4522	56	80	134	2468	808	91	105	64	68	79	73	56	87	91	88	84	80
Alu	1031	3412	1369	5455	69	82	85	1160	2695	2021	3806	79	4091	1224	1974	2956	996	996	4357	1787	57	57	64	3101	4749	64	70	47	3316	4069	4671	4514	56	81	135	2466	808	91	106	63	69	78	74	56	88	92	87	84	80
Alu	1032	3411	1368	5452	69	83	84	1164	2692	2019	3804	79	4084	1218	1972	2952	996	982	4341	1786	57	57	65	3100	4741	64	71	48	3314	4065	4667	4504	56	82	139	2463	807	91	106	64	70	78	73	56	88	92	88	83	81
Alu	1033	3412	1365	5446	70	82	84	1162	2687	2015	3790	79	4059	1207	1971	2951	994	954	4301	1772	57	55	65	3095	4735	64	71	48	3315	4058	4656	4486	56	82	142	2456	805	88	106	65	70	78	72	57	89	92	88	82	81
Alu	1034	3411	1367	5446	69	82	84	1161	2687	2015	3790	79	4059	1210	1969	2951	993	953	4300	1771	58	57	66	3092	4733	64	71	48	3315	4055	4654	4486	56	82	148	2456	804	88	106	66	70	78	72	57	89	94	88	82	81
Alu	1035	3407	1367	5443	69	82	85	1164	2685	2015	3782	79	4056	1209	1967	2946	992	952	4299	1771	58	57	65	3087	4723	66	72	47	3314	4049	4648	4482	56	82	153	2455	803	90	109	67	69	80	72	57	89	95	88	83	82
Alu	1036	3406	1367	5439	70	81	85	1164	2685	2015	3781	80	4057	1209	1966	2947	991	952	4298	1770	58	57	67	3088	4725	67	72	47	3314	4045	4648	4481	57	84	154	2455	803	90	109	68	69	82	73	57	89	95	88	85	82
Alu	1037	3406	1369	5438	69	81	86	1164	2684	2014	3779	81	4056	1208	1967	2944	990	952	4295	1769	58	57	68	3086	4722	67	72	47	3313	4042	4648	4480	57	84	154	2455	802	90	109	68	69	82	73	57	90	96	88	85	82
Alu	1038	3406	1370	5436	70	81	87	1167	2684	2014	3780	81	4052	1208	1966	2947	990	952	4295	1769	58	57	68	3087	4722	67	72	47	3313	4038	4646	4480	59	85	157	2455	803	89	110	68	70	82	73	56	89	95	88	86	82
Alu	1039	3406	1369	5431	69	81	87	1167	2682	2013	3775	82	4046	1206	1966	2947	989	946	4277	1768	58	57	69	3087	4719	67	72	47	3310	4035	4639	4473	59	85	158	2451	799	89	110	68	71	82	73	56	89	95	88	86	82
Alu	1040	3404	1369	5431	69	81	88	1167	2681	2013	3774	82	4049	1205	1965	2947	989	945	4276	1767	58	58	69	3085	4718	67	72	48	3310	4034	4639	4468	60	85	158	2451	799	89	111	69	70	82	73	56	90	95	87	87	82
Alu	1041	3402	1368	5426	69	81	89	1167	2681	2009	3769	82	4044	1205	1965	2945	989	939	4258	1766	59	58	69	3085	4713	66	72	48	3308	4034	4638	4465	60	86	159	2450	798	90	112	70	70	83	73	56	90	95	87	87	82
Alu	1042	3403	1366	5421	69	81	90	1164	2679	2010	3761	80	4435	1203	1963	2945	988	926	4232	1758	59	58	70	3084	4704	66	72	48	3303	4032	4628	4452	60	86	160	2444	797	90	112	70	70	84	74	56	90	95	87	88	82
Alu	1043	3402	1367	5413	69	81	91	1163	2674	2008	3761	80	4434	1201	1964	2941	989	904	4206	1757	60	58	72	3081	4698	69	72	48	3301	4029	4623	4438	60	86	161	2437	797	91	112	70	70	84	74	56	88	98	89	88	82
Alu	1044	3400	1365	5403	70	81	92	1160	2674	2005	3752	80	4434	1198	1962	2940	988	884	4157	1753	60	58	71	3081	4686	69	73	48	3300	4027	4612	4416	60	87	161	2436	797	93	111	70	71	85	74	56	88	99	89	87	82
Alu	1045	3401	1365	5398	71	81	91	1161	2673	2004	3745	81	4430	1194	1961	2939	988	867	4137	1750	60	59	71	3079	4678	70	73	48	3300	4024	4612	4415	60	87	163	2433	796	93	112	71	71	86	74	56	88	100	90	86	82
Alu	1046	3399	1365	5376	72	82	90	1160	2672	1993	3717	81	4424	1181	1960	2937	984	761	3998	1730	60	59	70	3080	4652	70	73	49	3292	4021	4602	4368	60	87	165	2421	791	89	113	71	71	86	75	56	89	101	92	85	83
Alu	1047	3399	1365	5373	72	82	91	1161	2672	1995	3721	84	4434	1182	1960	2936	984	789	4034	1736	60	59	71	3078	4656	71	74	49	3293	4021	4603	4377	60	87	165	2425	791	91	113	72	71	87	75	56	91	102	93	85	83
Alu	1048	3398	1366	5377	72	83	91	1160	2674	1997	3725	84	4434	1183	1960	2937	985	790	4034	1737	59	59	71	3080	4656	71	74	49	3293	4022	4603	4379	60	87	165	2426	791	91	112	72	72	87	75	55	92	103	93	85	83
Alu	1049	3398	1366	5367	73	83	91	1158	2674	1996	3720	84	4434	1182	1957	2937	984	791	4027	1737	59	59	71	3079	4652	70	73	49	3292	4017	4595	4364	60	87	164	2426	791	90	112	72	72	87	76	56	91	103	93	85	81
Alu	1050	3393	1363	5363	73	83	91	1159	2672	1995	3715	84	4432	1182	1955	2932	983	786	4023	1735	59	59	71	3077	4646	70	73	49	3290	4015	4591	4361	60	88	165	2423	790	89	113	72	72	87	76	56	91	103	93	85	82
Alu	1051	3394	1367	5362	73	83	96	1160	2669	1995	3717	85	4434	1182	1956	2935	983	793	4030	1741	59	60	71	3075	4644	70	75	49	3290	4016	4592	4364	60	88	172	2422	790	91	116	74	73	88	76	56	92	105	94	90	85
Alu	1052	3396	1367	5363	73	83	98	1160	2672	1996	3718	86	4436	1183	1957	2935	983	791	4033	1740	59	60	71	3077	4645	70	73	50	3292	4017	4592	4367	60	88	173	2423	792	92	117	74	74	90	76	57	93	105	94	90	87
Alu	1053	3395	1367	5362	73	83	98	1160	2670	1995	3715	88	4435	1184	1957	2934	983	791	4032	1740	59	61	71	3077	4644	71	74	50	3294	4016	4591	4367	60	88	174	2425	792	92	119	74	75	90	77	58	94	106	96	93	86
Alu	1054	3392	1366	5362	74	82	99	1157	2668	1995	3714	88	4434	1184	1958	2933	983	791	4030	1739	59	61	71	3076	4642	71	74	50	3295	4013	4588	4365	60	88	175	2424	791	93	119	75	76	91	77	58	95	106	96	93	87
Alu	1055	3384	1368	5354	75	82	99	1159	2665	1992	3707	89	4427	1183	1953	2930	980	791	4028	1735	58	61	73	3071	4636	72	74	50	3288	4006	4581	4359	60	88	176	2416	790	94	121	77	76	91	77	59	95	106	96	93	89
Alu	1056	3380	1368	5351	75	82	99	1159	2662	1990	3705	90	4426	1182	1952	2928	979	792	4028	1734	58	61	73	3071	4635	71	74	50	3285	4004	4580	4357	60	88	176	2415	789	94	121	77	76	91	77	59	95	106	96	93	89
Alu	1057	3384	1369	5353	74	83	99	1159	2662	1991	3707	90	4426	1183	1952	2930	980	792	4029	1735	59	61	74	3071	4637	72	74	50	3286	4004	4580	4358	60	88	176	2414	790	95	121	77	76	91	77	59	95	106	97	93	89
Alu	1058	3381	1369	5352	74	83	98	1159	2660	1989	3703	90	4425	1182	1949	2927	980	792	4028	1729	59	61	74	3066	4629	72	74	50	3285	3998	4573	4356	59	86	176	2410	790	94	121	77	76	91	77	60	95	106	97	94	89
Alu	1059	3370	1366	5344	73	82	98	1156	2651	1980	3695	90	4416	1178	1948	2919	977	793	4024	1722	58	61	74	3062	4619	72	74	50	3272	3990	4561	4354	59	86	176	2401	790	94	120	77	76	91	77	59	95	106	97	93	89
Alu	1060	3355	1363	5330	73	82	99	1149	2644	1973	3680	90	4402	1175	1941	2910	977	793	4016	1714	58	61	73	3053	4602	72	75	51	3261	3978	4546	4345	60	86	177	2392	790	94	120	78	76	90	77	59	97	105	98	93	88
Alu	1061	3353	1365	5329	73	82	99	1148	2643	1973	3681	91	4401	1174	1941	2910	977	793	4016	1714	60	61	73	3050	4601	72	75	51	3261	3976	4547	4346	60	86	177	2394	791	94	120	80	76	93	77	59	100	106	98	93	88
Alu	1062	3352	1364	5328	73	81	99	1148	2641	1972	3678	91	4401	1173	1939	2908	976	793	4015	1712	60	62	74	3048	4593	73	76	51	3261	3975	4545	4345	60	86	177	2393	795	94	120	81	78	93	79	60	101	107	98	93	88
Alu	1063	3349	1363	5319	74	81	99	1147	2635	1971	3669	91	4396	1171	1938	2901	974	793	4014	1710	60	62	74	3042	4591	73	75	51	3256	3972	4536	4338	59	86	178	2389	795	94	120	81	78	93	79	60	101	107	98	94	88
Alu	1064	3349	1363	5320	76	81	98	1147	2635	1970	3669	91	4395	1170	1939	2899	974	793	4013	1711	60	62	74	3038	4588	75	76	53	3254	3968	4535	4335	59	86	178	2387	795	96	121	81	77	93	79	59	100	109	99	96	88
Alu	1065	3345	1362	5316	76	83	98	1146	2632	1972	3660	92	4391	1166	1937	2898	972	793	4010	1712	60	61	74	3034	4583	75	76	53	3251	3965	4528	4329	59	86	178	2385	795	96	121	81	77	92	79	59	100	110	100	97	88
Alu	1066	3343	1362	5312	76	83	99	1147	2631	1969	3653	90	4388	1167	1935	2896	970	792	4005	1712	61	61	74	3030	4575	75	76	53	3242	3960	4526	4327	59	86	179	2384	794	95	121	81	77	92	79	59	100	110	101	98	88
Alu	1067	3347	1360	5310	76	86	99	1147	2628	1967	3653	93	4387	1166	1936	2895	972	794	4005	1712	61	61	74	3032	4574	75	77	53	3247	3959	4521	4324	59	86	179	2381	795	94	122	81	77	92	79	59	100	110	101	99	89
Alu	1068	3323	1353	5279	76	86	99	1143	2614	1958	3627	92	4365	1157	1926	2872	968	790	3991	1696	61	61	74	3022	4541	76	77	53	3221	3929	4500	4305	59	86	179	2369	790	94	122	81	77	91	80	59	100	110	100	99	89
Alu	1069	3311	1344	5270	79	86	99	1140	2610	1954	3619	93	4351	1156	1925	2866	968	789	3978	1690	61	61	73	3011	4530	76	77	53	3211	3920	4480	4294	59	86	180	2363	788	97	123	81	77	91	80	59	101	110	100	98	89
Alu	1070	3294	1339	5251	79	86	98	1136	2595	1944	3607	93	4334	1154	1919	2854	964	787	3957	1686	62	61	73	3005	4513	76	78	53	3195	3899	4463	4284	59	89	183	2344	785	98	122	81	78	95	82	60	102	110	99	98	90
Alu	1071	3295	1340	5247	80	86	100	1135	2596	1944	3607	93	4331	1155	1920	2852	965	787	3960	1686	62	61	73	3005	4515	76	79	53	3197	3898	4463	4282	59	89	183	2346	784	100	122	81	79	95	82	62	104	110	100	96	90
Alu	1072	3291	1341	5249	82	86	100	1132	2594	1945	3604	93	4324	1156	1917	2849	964	787	3954	1684	62	62	72	3003	4509	76	79	53	3194	3893	4461	4277	59	89	183	2343	783	101	122	80	79	95	83	62	105	111	100	97	90
Alu	1073	3291	1342	5243	83	86	101	1132	2592	1943	3601	93	4323	1155	1917	2848	964	783	3951	1684	62	63	71	3001	4503	77	79	52	3189	3891	4457	4276	59	89	184	2344	783	101	122	80	78	95	82	62	105	111	100	98	90
Alu	1074	3281	1342	5222	82	86	101	1127	2587	1938	3589	93	4314	1154	1911	2840	963	779	3944	1680	61	63	72	2993	4497	76	81	53	3181	3880	4448	4265	59	89	188	2342	783	101	124	81	80	96	83	62	105	112	99	98	90
Alu	1075	3278	1339	5209	82	85	101	1125	2584	1935	3575	93	4308	1152	1907	2831	962	773	3937	1679	61	63	73	2985	4479	76	81	53	3177	3869	4436	4256	60	90	188	2338	782	101	124	81	82	97	83	62	104	111	100	96	90
Alu	1076	3277	1339	5204	82	87	102	1126	2583	1934	3574	92	4303	1153	1908	2829	963	772	3935	1676	61	63	72	2984	4477	76	82	53	3178	3866	4433	4254	60	90	188	2336	783	101	124	82	82	97	83	62	104	111	101	95	90
Alu	1077	3270	1338	5196	82	87	102	1122	2577	1931	3565	93	4296	1152	1904	2827	959	768	3929	1670	61	65	72	2983	4461	76	82	53	3170	3854	4424	4251	60	89	187	2335	783	102	123	83	84	97	84	63	104	112	101	95	90
Alu	1078	3275	1341	5205	82	88	103	1124	2582	1934	3574	92	4306	1153	1906	2830	962	767	3932	1677	60	65	72	2986	4474	76	83	53	3174	3867	4432	4255	60	90	188	2338	784	103	124	83	84	97	84	63	105	112	100	97	90
Alu	1079	3274	1342	5205	82	88	103	1124	2582	1934	3572	92	4305	1153	1906	2830	963	766	3931	1676	60	65	72	2984	4474	76	85	53	3172	3867	4431	4253	61	90	188	2337	783	103	124	84	85	98	84	63	105	112	100	97	90
Alu	1080	3274	1342	5203	82	88	103	1124	2580	1933	3571	92	4305	1152	1906	2830	963	766	3929	1675	60	65	72	2984	4472	76	84	53	3172	3865	4431	4253	61	91	187	2337	783	103	124	84	85	98	84	63	105	112	100	97	91
Alu	1081	3270	1338	5191	82	88	102	1123	2575	1929	3555	92	4300	1148	1901	2822	962	763	3925	1667	60	65	72	2981	4463	76	84	53	3166	3851	4421	4246	61	91	187	2333	784	103	124	84	85	99	84	63	105	112	100	97	91
Alu	1082	3181	1301	5064	81	88	100	1094	2505	1877	3437	91	4177	1121	1849	2737	945	684	3782	1611	60	65	71	2902	4295	76	84	52	3041	3701	4263	4118	60	89	187	2268	764	102	122	81	82	96	83	62	105	110	99	95	90
Alu	1083	3176	1300	5063	81	88	101	1094	2505	1872	3435	91	4174	1122	1849	2732	945	685	3771	1612	59	65	70	2901	4288	76	84	52	3040	3702	4267	4114	60	90	187	2268	766	102	123	81	82	97	83	62	105	110	99	95	90
Alu	1084	3123	1290	5003	80	88	100	1083	2472	1841	3387	90	4133	1103	1833	2696	933	661	3695	1582	59	62	70	2873	4214	76	84	52	2996	3652	4212	4050	60	90	186	2230	760	101	124	80	81	98	84	61	105	110	99	94	89
Alu	1085	3123	1290	4998	80	89	100	1082	2464	1839	3380	91	4130	1102	1830	2696	933	658	3690	1584	59	63	70	2874	4208	76	82	52	2993	3651	4205	4036	60	90	187	2227	760	99	126	80	81	99	84	61	105	110	99	95	89
Alu	1086	3101	1280	4976	82	89	100	1075	2456	1825	3362	91	4100	1096	1821	2684	928	644	3649	1572	60	62	70	2854	4178	78	82	51	2980	3623	4175	4007	60	90	187	2213	753	99	126	79	81	97	85	60	107	110	98	95	89
Alu	1087	3081	1273	4953	82	89	100	1065	2446	1819	3337	91	4068	1101	1813	2662	921	623	3611	1566	60	63	70	2841	4145	77	82	53	2965	3593	4152	3978	60	90	191	2197	747	99	126	79	81	97	85	61	107	109	98	96	88
Alu	1088	3082	1273	4947	82	90	101	1065	2447	1818	3343	91	4072	1101	1812	2663	921	624	3622	1566	60	63	70	2837	4148	77	82	53	2965	3592	4152	3979	60	90	191	2197	747	99	126	79	80	97	84	61	108	109	98	96	88
Alu	1089	3081	1272	4944	81	91	101	1068	2445	1817	3341	92	4069	1100	1810	2661	919	620	3615	1564	60	64	70	2837	4147	78	83	53	2964	3592	4150	3978	60	90	194	2197	747	98	128	79	82	98	85	61	111	110	98	95	88
Alu	1090	3021	1255	4857	81	92	99	1057	2412	1789	3275	92	4001	1079	1778	2617	902	574	3545	1542	59	63	70	2805	4076	79	83	53	2907	3525	4082	3895	60	89	195	2154	733	97	128	79	81	97	85	62	109	110	97	96	88
Alu	1091	3022	1255	4858	81	92	99	1057	2414	1790	3275	91	3995	1080	1780	2619	901	572	3541	1543	59	62	71	2804	4075	79	84	53	2909	3525	4088	3894	60	89	195	2156	733	97	131	79	81	97	85	64	110	111	100	96	89
Alu	1092	3008	1247	4825	83	93	101	1049	2401	1779	3223	92	3943	1055	1770	2599	893	464	3417	1516	58	62	68	2781	4027	78	84	57	2891	3503	4050	3829	60	91	199	2137	722	99	133	79	81	102	89	64	113	113	103	97	92
Alu	1093	2991	1242	4802	85	94	103	1048	2385	1774	3201	96	3920	1048	1767	2591	888	450	3388	1504	61	63	70	2770	4000	81	84	56	2883	3483	4033	3806	61	92	199	2131	721	102	137	80	81	103	90	65	116	113	104	100	92
Alu	1094	2981	1241	4785	85	98	103	1048	2382	1765	3192	98	3920	1049	1761	2584	886	461	3402	1503	61	63	70	2765	3993	80	83	56	2876	3474	4028	3804	61	92	201	2128	723	102	139	80	81	105	90	67	114	114	105	100	92
Alu	1095	2957	1238	4758	85	101	104	1044	2369	1763	3178	100	3898	1046	1752	2569	879	460	3386	1496	61	63	69	2748	3971	80	81	56	2859	3450	3996	3778	61	92	200	2110	716	101	139	82	81	105	90	67	113	112	105	101	94
Alu	1096	2959	1239	4760	85	101	106	1044	2374	1763	3177	101	3901	1050	1752	2574	882	461	3397	1500	62	63	70	2746	3969	80	83	56	2863	3455	4001	3782	62	93	200	2114	716	101	144	82	81	106	90	67	113	112	105	102	95
Alu	1097	2952	1238	4747	85	101	106	1041	2370	1758	3174	102	3896	1049	1749	2572	880	460	3394	1499	62	63	71	2741	3959	80	84	56	2857	3443	3992	3771	62	93	200	2109	713	101	144	82	79	107	90	67	114	112	103	102	95
Alu	1098	2934	1229	4713	85	102	106	1030	2358	1745	3161	102	3877	1043	1732	2556	875	460	3383	1488	62	63	72	2729	3938	82	85	56	2832	3417	3961	3743	63	92	204	2096	709	101	143	82	79	107	91	67	114	113	102	102	96
Alu	1099	2933	1226	4706	87	102	107	1027	2356	1742	3156	103	3877	1042	1728	2552	875	461	3384	1485	62	64	74	2723	3936	82	85	56	2830	3411	3961	3740	63	94	210	2092	706	102	146	82	81	107	91	68	117	114	103	103	96
Alu	1100	2925	1226	4696	89	103	107	1023	2351	1744	3151	104	3874	1042	1723	2547	875	461	3386	1484	62	64	76	2719	3926	82	87	56	2827	3406	3955	3734	63	94	211	2095	706	103	148	82	81	107	93	70	117	114	103	104	96
Alu	1101	2915	1220	4681	90	103	107	1017	2341	1734	3134	103	3862	1036	1714	2542	871	461	3377	1482	62	64	75	2711	3904	83	87	55	2815	3391	3938	3712	63	93	214	2091	706	103	149	82	82	107	93	70	117	114	103	106	97
Alu	1102	2911	1223	4679	92	108	108	1019	2339	1733	3133	103	3861	1037	1715	2542	871	461	3387	1481	63	65	76	2710	3903	83	91	56	2818	3390	3942	3716	63	94	217	2094	707	104	153	85	82	108	94	71	119	117	105	107	100
Alu	1103	2908	1223	4673	91	108	110	1018	2329	1732	3130	103	3849	1041	1712	2539	870	461	3385	1479	64	67	76	2709	3895	85	92	56	2818	3384	3934	3711	64	94	218	2089	705	104	153	85	82	108	94	72	119	117	106	106	101
Alu	1104	2912	1222	4669	92	111	110	1022	2332	1731	3131	103	3852	1041	1714	2538	870	461	3396	1481	64	67	77	2706	3897	85	93	56	2816	3386	3934	3710	65	95	220	2089	707	104	153	85	83	109	94	73	121	117	106	109	101
Alu	1105	2901	1220	4654	93	111	111	1017	2326	1730	3116	103	3834	1036	1704	2531	868	460	3419	1478	65	67	78	2700	3887	88	93	56	2803	3374	3919	3690	64	95	221	2086	706	104	153	85	83	109	94	74	121	117	108	110	102
Alu	1106	2887	1221	4624	92	111	111	1010	2317	1721	3099	103	3821	1029	1680	2518	865	460	3560	1473	65	67	78	2695	3861	88	93	56	2787	3351	3895	3659	64	95	222	2077	705	103	152	86	85	110	95	75	122	116	109	111	103
Alu	1107	2884	1219	4619	94	114	111	1010	2312	1719	3095	103	3817	1026	1678	2515	865	454	3587	1470	65	67	79	2691	3855	88	93	56	2787	3357	3895	3657	65	96	225	2074	708	103	153	88	85	110	97	76	122	119	110	111	105
Alu	1108	2885	1220	4614	94	115	111	1013	2312	1719	3097	104	3815	1024	1678	2515	863	456	3647	1469	66	67	79	2692	3852	89	92	56	2783	3355	3897	3657	65	97	227	2071	708	103	153	88	85	110	98	77	122	120	110	111	105
Alu	1109	2879	1218	4609	96	115	112	1014	2308	1714	3088	104	3819	1024	1676	2507	861	449	3706	1468	67	67	79	2686	3840	90	97	57	2773	3346	3888	3647	65	102	230	2066	717	105	159	90	90	116	101	79	127	122	112	113	109
Alu	1110	2853	1213	4592	95	122	128	1009	2295	1710	3071	105	3898	1017	1672	2494	855	442	3929	1465	68	66	82	2664	3826	92	99	58	2757	3328	3861	3638	65	104	234	2059	790	105	164	93	91	116	101	78	128	124	112	114	122
Alu	1111	2850	1210	4592	101	127	129	1014	2293	1706	3066	106	3891	1019	1675	2494	850	439	3950	1461	74	71	82	2661	3819	97	106	59	2751	3332	3865	3635	68	104	239	2055	792	107	166	96	93	117	102	79	130	127	116	114	125
Alu	1112	2851	1205	4580	102	128	135	1011	2282	1703	3060	109	3893	1013	1673	2479	848	438	3978	1453	75	73	85	2655	3803	97	109	61	2750	3322	3846	3622	70	104	244	2055	795	111	171	97	96	122	104	81	132	131	121	115	127
Alu	1113	2846	1209	4568	112	142	142	1027	2278	1706	3059	126	3907	1021	1688	2480	850	422	4039	1456	90	90	92	2645	3802	105	129	68	2746	3320	3851	3621	86	112	264	2050	813	117	180	102	110	142	115	99	155	148	144	118	134
Alu	1114	2846	1224	4565	126	166	161	1047	2272	1705	3062	154	3915	1029	1716	2491	853	416	4045	1470	106	111	109	2652	3808	122	154	80	2761	3334	3862	3637	109	130	286	2052	823	130	203	121	129	168	133	135	186	170	189	131	144
Alu	1115	2875	1265	4591	166	216	207	1111	2286	1720	3090	199	4023	1065	1783	2533	864	416	4359	1506	157	174	141	2669	3843	162	207	107	2788	3378	3902	3702	149	202	331	2085	905	198	274	166	186	243	163	187	276	235	272	171	186
Alu	1116	2924	1317	4634	226	287	292	1249	2305	1731	3147	270	4054	1106	1889	2572	870	419	4396	1564	220	242	200	2687	3901	208	287	144	2854	3439	3956	3767	210	306	393	2128	957	269	375	230	240	310	200	268	384	320	359	222	236
Alu	1117	3007	1419	4707	348	472	402	1547	2331	1761	3247	396	4113	1174	2127	2630	889	419	4478	1678	342	353	313	2719	4036	296	379	221	2931	3542	4078	3898	300	503	557	2223	1079	436	558	343	327	493	288	424	580	460	524	312	343
Alu	1118	3468	1812	5231	791	1705	907	4071	2398	1933	3894	963	4298	1698	3882	2793	933	425	5072	2008	740	753	622	2812	4888	702	728	450	3203	4014	4819	4818	621	1347	1452	2505	1911	1650	1460	683	632	942	651	1175	1862	1065	1028	583	1422
Alu	1119	5797	3491	6094	3001	3406	2948	6504	3020	2280	5669	3840	5902	2610	5732	3874	1109	397	5704	4730	3677	3623	2731	3486	6737	2292	3105	1910	5215	6104	7060	5770	2967	5133	2696	4442	3458	3934	4036	3342	3212	4700	2430	3349	4742	3868	4532	2791	3129
Alu	1120	5809	3573	6096	3008	3606	3514	6483	3023	2274	5793	4377	6023	2850	5721	3884	1116	367	5670	5140	3694	3641	3341	3486	6825	2625	3145	1921	5214	6114	7119	5913	2981	5186	2682	4533	3513	4617	4525	3352	3218	4715	2508	3390	4734	3883	4545	3619	3396
Alu	1121	6267	3915	6305	3454	4011	3990	7044	3136	2364	6154	4995	6381	3040	6163	4091	1150	370	6030	5676	4239	4209	3799	3600	7208	3002	3596	2197	5591	6475	7594	6175	3411	5935	2989	4913	3854	5118	5088	3820	3701	5407	2846	3861	5322	4446	5242	4077	3788
Alu	1122	6722	4357	6520	4001	4575	4845	7700	3281	2452	6590	5980	6838	3392	6668	4347	1184	374	6469	6512	4874	4918	4608	3747	7656	3575	4149	2572	6096	6925	7988	6528	3904	6908	3356	5433	4277	5933	5925	4498	4263	6253	3315	4388	6000	5075	6092	4964	4340
Alu	1123	6817	4433	6569	4111	4683	4951	7845	3306	2468	6683	6135	6922	3461	6779	4404	1197	375	6521	6652	5003	5020	4709	3775	7753	3673	4261	2637	6187	7013	7997	6588	4011	7081	3423	5527	4373	6082	6064	4633	4387	6421	3393	4494	6135	5233	6244	5078	4427
Alu	1124	6829	4444	6568	4129	4693	4965	7861	3305	2471	6695	6156	6940	3470	6791	4409	1199	374	6530	6675	5017	5034	4725	3780	7766	3689	4279	2643	6200	7025	7999	6596	4028	7104	3439	5535	4385	6101	6086	4654	4400	6446	3405	4515	6154	5256	6273	5097	4436
Alu	1125	6836	4447	6568	4133	4699	4978	7866	3306	2470	6706	6166	6944	3476	6796	4412	1199	349	6532	6680	5032	5044	4735	3779	7774	3695	4286	2651	6203	7025	7997	6598	4033	7111	3444	5542	4391	6110	6096	4662	4403	6458	3410	4522	6163	5266	6286	5110	4444
Alu	1126	6833	4446	6550	4145	4713	4999	7868	3295	2458	6698	6170	6932	3477	6798	4404	1189	251	6523	6678	5044	5053	4832	3769	7758	3717	4296	2656	6204	7016	7980	6583	4038	7118	3455	5534	4390	6122	6128	4667	4411	6468	3415	4533	6170	5277	6297	5144	4450
Alu	1127	6645	4347	6231	4138	4704	4985	7762	3143	2332	6520	6158	6672	3398	6677	4247	1130	38	6335	6569	5043	5048	4842	3619	7480	3712	4292	2643	6016	6795	7731	6358	4032	7101	3449	5406	4328	6115	6126	4659	4402	6462	3413	4519	6178	5278	6287	5139	4434
Alu	1128	6683	4386	6253	4173	4766	5059	7839	3154	2352	6552	6237	6711	3432	6728	4263	1132	179	6367	6623	5088	5088	4981	3637	7516	3757	4336	2673	6041	6839	7783	6387	4063	7177	3476	5441	4373	6188	6212	4706	4447	6510	3440	4572	6231	5324	6365	5229	4487
Alu	1129	6722	4416	6265	4216	4810	5115	7881	3160	2354	6591	6308	6743	3449	6756	4291	1134	179	6388	6685	5128	5128	5049	3652	7552	3796	4367	2705	6069	6873	7823	6407	4093	7228	3497	5468	4403	6245	6270	4744	4486	6581	3465	4602	6274	5364	6415	5295	4520
Alu	1130	6706	4416	6247	4215	4814	5118	7879	3149	2343	6570	6311	6716	3443	6752	4266	1132	178	6375	6682	5129	5127	5059	3628	7537	3801	4367	2705	6055	6850	7797	6391	4095	7234	3498	5453	4405	6249	6276	4747	4487	6588	3465	4604	6277	5369	6418	5304	4524
Alu	1131	6531	4360	6046	4201	4795	5100	7802	3033	2270	6412	6267	6544	3395	6678	4150	1094	178	6236	6581	5102	5100	5047	3480	7327	3788	4355	2693	5907	6687	7612	6242	4078	7208	3484	5338	4421	6233	6245	4728	4465	6551	3456	4587	6254	5353	6384	5290	4510
Alu	1132	6637	4435	6102	4300	4914	5229	7968	3060	2293	6508	6438	6628	3448	6804	4183	1102	307	6356	6722	5224	5224	5212	3498	7415	3870	4454	2758	5969	6777	7725	6296	4167	7365	3560	5427	4561	6368	6416	4840	4576	6723	3536	4705	6390	5466	6565	5437	4614
Alu	1133	6653	4453	6098	4330	4944	5254	7994	3066	2291	6527	6484	6646	3460	6829	4182	1105	309	6359	6749	5279	5252	5260	3506	7426	3905	4479	2769	5977	6792	7736	6300	4189	7420	3583	5450	4588	6411	6444	4876	4614	6763	3556	4736	6428	5514	6601	5476	4640
Alu	1134	6475	4381	5872	4325	4941	5253	7949	2944	2193	6366	6483	6473	3415	6728	4041	1072	308	6229	6675	5262	5239	5252	3373	7220	3902	4472	2761	5826	6579	7541	6123	4186	7402	3581	5348	4561	6401	6437	4869	4609	6756	3548	4727	6416	5505	6596	5476	4637
Alu	1135	6654	4525	5952	4514	5139	5522	7983	2997	2225	6524	6795	6644	3536	6920	4131	1086	368	6380	6928	5473	5460	5545	3439	7386	4088	4684	2899	6004	6759	7743	6244	4347	7758	3711	5517	4803	6634	6695	5078	4819	7074	3712	4916	6627	5743	6865	5784	4810
Alu	1136	6695	4569	5974	4558	5191	5585	8000	3009	2231	6579	6872	6687	3557	6973	4156	1093	374	6420	6996	5551	5538	5606	3455	7427	4145	4754	2924	6051	6820	7793	6279	4396	7854	3762	5563	4849	6699	6772	5139	4882	7152	3759	4966	6685	5817	6927	5848	4859
Alu	1137	6697	4579	5980	4572	5202	5605	8001	3010	2235	6588	6888	6694	3562	6981	4159	1095	377	6423	7012	5563	5546	5622	3461	7434	4163	4766	2931	6061	6828	7799	6291	4409	7880	3768	5577	4856	6717	6789	5154	4895	7174	3771	4976	6696	5829	6949	5867	4871
Alu	1138	6699	4584	5979	4577	5210	5610	8000	3006	2235	6592	6901	6692	3563	6983	4160	1095	380	6424	7016	5571	5551	5632	3459	7437	4166	4773	2934	6065	6828	7805	6291	4413	7888	3775	5578	4867	6722	6798	5160	4904	7185	3776	4981	6704	5841	6959	5876	4878
Alu	1139	6461	4493	5629	4582	5208	5621	7915	2803	2069	6336	6909	6413	3476	6847	3943	1022	377	6134	6913	5572	5553	5638	3247	7068	4173	4778	2933	5844	6549	7438	5962	4410	7904	3777	5399	4829	6722	6803	5163	4906	7184	3776	4982	6706	5842	6957	5894	4884
Alu	1140	6494	4525	5652	4625	5258	5702	7985	2823	2072	6370	6979	6455	3505	6892	3962	1024	383	6170	6973	5622	5601	5700	3265	7114	4220	4825	2969	5884	6578	7483	5997	4448	7986	3808	5465	4885	6784	6860	5211	4946	7257	3809	5039	6760	5905	7011	5955	4923
Alu	1141	6491	4560	5595	4673	5293	5752	7951	2800	2043	6364	7042	6436	3524	6918	3953	1016	388	6149	6999	5668	5666	5754	3231	7086	4255	4876	2999	5891	6587	7451	5980	4488	7975	3843	5464	4920	6834	6933	5263	4992	7341	3842	5087	6821	5959	7075	6018	4961
Alu	1142	6619	4668	5619	4865	5450	5922	7985	2819	2047	6463	7284	6541	3581	7060	4012	1021	415	6219	7143	5871	5843	5954	3254	7193	4414	5049	3105	6006	6722	7610	6047	4642	7986	3960	5605	5050	7003	7150	5454	5152	7638	3991	5249	7031	6161	7328	6238	5106
Alu	1143	6722	4741	5656	4976	5580	6058	7987	2838	2064	6559	7489	6596	3631	7184	4058	1016	426	6262	7292	6023	5976	6095	3268	7264	4514	5180	3188	6098	6788	7700	6130	4744	7991	4055	5714	5137	7152	7285	5582	5294	7825	4074	5377	7168	6295	7514	6374	5209
Alu	1144	6794	4803	5702	5077	5665	6142	7977	2857	2082	6641	7609	6659	3689	7273	4114	1021	440	6323	7385	6121	6083	6226	3290	7325	4599	5267	3235	6182	6873	7789	6188	4818	7987	4127	5788	5210	7274	7408	5685	5382	7949	4136	5466	7279	6393	7647	6492	5277
Alu	1145	6889	4880	5713	5188	5767	6272	7989	2857	2081	6719	7758	6725	3740	7381	4162	1025	446	6379	7504	6241	6195	6357	3309	7390	4680	5373	3298	6263	6949	7866	6228	4939	7987	4215	5866	5316	7410	7533	5797	5479	7991	4215	5583	7435	6531	7793	6624	5367
Alu	1146	7001	4965	5745	5340	5879	6395	7990	2865	2097	6810	7953	6799	3800	7468	4202	1030	451	6438	7638	6391	6368	6506	3311	7470	4784	5516	3375	6359	7041	7975	6311	5048	7996	4307	5957	5430	7561	7664	5940	5628	7991	4325	5712	7599	6686	7995	6760	5460
Alu	1147	7094	5060	5815	5464	6023	6527	7979	2893	2115	6930	7985	6872	3884	7611	4265	1041	469	6520	7805	6544	6505	6664	3348	7564	4893	5637	3468	6454	7172	7978	6382	5146	7986	4389	6063	5532	7714	7826	6095	5755	7987	4428	5851	7772	6834	7979	6902	5580
Alu	1148	7451	5365	5962	5846	6362	6918	7983	2981	2176	7219	7992	7178	4078	7930	4445	1065	498	6726	7988	6987	6955	7071	3481	7850	5193	6044	3707	6754	7490	7994	6565	5467	7996	4638	6404	5828	7991	7993	6500	6118	7988	4699	6244	7994	7328	7990	7315	5886
Alu	1149	7546	5423	5998	5932	6435	7012	7999	3006	2193	7298	8001	7237	4120	7999	4495	1069	501	6783	7999	7109	7073	7155	3504	7927	5275	6150	3773	6836	7579	7996	6616	5564	8008	4698	6485	5917	8001	8001	6616	6217	8004	4783	6323	8000	7439	8001	7418	5958
Alu	1150	7538	5425	5987	5936	6439	7019	7999	3004	2191	7298	8003	7234	4121	7994	4486	1063	501	6778	7994	7122	7083	7163	3498	7924	5285	6155	3778	6835	7579	7988	6613	5568	8009	4705	6491	5923	8001	8002	6621	6226	8005	4790	6331	8001	7449	8002	7425	5966
Alu	1151	7545	5447	5979	5957	6466	7046	7994	3017	2192	7313	8003	7247	4141	7992	4491	1062	502	6778	7992	7157	7106	7202	3499	7939	5318	6193	3793	6863	7593	7981	6618	5588	8005	4724	6503	5940	7999	7998	6659	6253	7998	4807	6366	7998	7484	8003	7462	5988
Alu	1152	7573	5471	5969	6027	6518	7113	7992	2998	2191	7353	8002	7268	4171	7990	4505	1061	503	6774	7984	7229	7184	7268	3496	7946	5369	6260	3843	6897	7639	7964	6621	5643	8010	4774	6541	5975	8003	8001	6740	6306	8007	4858	6417	8001	7564	8001	7517	6030
Alu	1153	7590	5474	5929	6050	6556	7143	7989	2972	2186	7343	7997	7254	4178	7978	4501	1053	504	6748	7968	7281	7230	7297	3486	7915	5402	6300	3881	6885	7631	7940	6591	5685	8007	4800	6549	5993	8000	8000	6785	6352	8001	4882	6467	7998	7603	8000	7549	6056
Alu	1154	7637	5511	5959	6097	6600	7212	7996	2980	2189	7402	8003	7311	4214	7995	4521	1056	506	6772	7997	7361	7304	7365	3505	7952	5447	6371	3922	6939	7699	7996	6625	5732	8010	4840	6583	6035	8002	8003	6858	6429	8005	4921	6529	8002	7673	8003	7624	6103
Alu	1155	7640	5521	5945	6106	6611	7226	7999	2976	2191	7397	8004	7310	4216	7991	4524	1053	507	6776	7996	7368	7318	7381	3499	7945	5460	6383	3929	6939	7692	7989	6625	5740	8012	4850	6592	6041	8004	8004	6874	6450	8009	4930	6544	8003	7690	8005	7636	6106
Alu	1156	7569	5500	5846	6100	6604	7221	7956	2917	2154	7322	7995	7206	4198	7945	4477	1036	502	6690	7960	7361	7308	7379	3448	7836	5453	6376	3925	6883	7605	7909	6523	5739	7990	4846	6548	6019	7986	7990	6864	6445	7990	4926	6531	7994	7682	7989	7624	6097
Alu	1157	7811	5679	5940	6342	6808	7477	7997	2976	2189	7513	8003	7372	4316	7994	4606	1049	504	6782	7997	7634	7627	7625	3504	7994	5624	6630	4087	7079	7814	7985	6655	5947	8007	5027	6735	6176	8006	8003	7133	6717	8007	5093	6781	8003	7963	8001	7862	6276
Alu	1158	7802	5695	5878	6369	6849	7513	7976	2959	2172	7498	8003	7342	4325	7964	4597	1041	500	6749	7974	7693	7674	7680	3465	7921	5651	6675	4116	7077	7798	7914	6595	5983	8006	5058	6739	6198	8005	8005	7171	6763	8004	5119	6822	8004	7996	8000	7909	6313
Alu	1159	7993	5879	5993	6661	7099	7827	7986	3026	2211	7720	7993	7545	4458	7992	4743	1068	511	6879	7991	7994	7987	7974	3541	7993	5856	6991	4334	7334	7992	7990	6746	6246	8000	5267	6978	6399	7996	7995	7521	7055	8000	5349	7091	7992	7997	7990	7994	6560
Alu	1160	8000	5948	6027	6748	7185	7922	8000	3052	2227	7789	8009	7608	4500	7999	4790	1078	511	6921	8001	7999	8001	8000	3575	7999	5920	7082	4400	7415	7999	7997	6796	6339	8015	5336	7063	6484	8008	8007	7636	7166	8012	5405	7209	8006	8002	8004	8001	6638
Alu	1161	7994	5966	6029	6788	7229	7966	7995	3053	2233	7791	8011	7624	4511	7987	4807	1076	511	6911	7995	7998	8001	7999	3581	7972	5951	7129	4423	7433	7978	7971	6780	6380	8014	5370	7084	6519	8008	8007	7680	7208	8011	5435	7263	8003	8002	8004	8002	6668
Alu	1162	7986	6023	6039	6859	7287	8000	7990	3049	2228	7824	8011	7646	4541	7986	4831	1074	507	6922	7990	8002	8002	8000	3583	7970	5998	7205	4481	7477	7976	7966	6798	6453	8015	5426	7143	6573	8009	8007	7771	7288	8012	5482	7354	8007	8004	8005	8003	6740
Alu	1163	7956	6029	6004	6887	7302	8000	7985	3033	2206	7804	8009	7622	4540	7974	4812	1062	503	6883	7985	8000	8003	7997	3560	7940	6009	7220	4496	7451	7962	7958	6765	6472	8011	5446	7135	6590	8009	8005	7788	7309	8009	5500	7382	8004	8002	8005	8000	6754
Alu	1164	7979	6133	6051	7034	7446	8001	7991	3063	2229	7932	8008	7696	4615	7992	4878	1066	505	6917	7995	8000	8001	8001	3608	7981	6121	7387	4607	7579	7994	7976	6819	6611	8012	5566	7261	6688	8010	8003	7992	7480	8011	5621	7524	8007	8004	8007	8002	6869
Alu	1165	7962	6172	6008	7118	7500	8002	7984	3047	2216	7960	8013	7701	4622	7981	4895	1065	497	6884	7984	8003	8004	8003	3606	7946	6170	7468	4657	7602	7953	7951	6803	6692	8016	5621	7296	6731	8010	8008	7998	7574	8014	5669	7602	8008	8006	8005	8004	6931
Alu	1166	7964	6189	5964	7142	7526	8001	7985	3029	2197	7940	8013	7679	4626	7973	4880	1063	494	6846	7984	8002	8004	8002	3587	7920	6191	7497	4674	7604	7939	7920	6775	6717	8012	5637	7303	6738	8009	8007	7999	7618	8011	5685	7642	8006	8004	8004	8004	6944
Alu	1167	7933	6242	5902	7252	7598	8001	7975	3011	2173	7920	8010	7657	4654	7961	4885	1054	487	6799	7972	8001	8000	7997	3568	7875	6258	7600	4772	7637	7921	7905	6750	6801	8011	5707	7336	6794	8008	8007	7997	7709	8009	5752	7738	8009	8004	8003	8000	7010
Alu	1168	7995	6316	5954	7394	7725	8002	7995	3044	2197	7989	8012	7740	4705	7997	4957	1068	485	6830	7992	8002	8005	8001	3596	7975	6338	7728	4859	7731	7990	7987	6813	6931	8016	5804	7460	6888	8010	8006	7996	7871	8012	5862	7912	8009	8004	8006	8006	7115
Alu	1169	7994	6361	5975	7455	7778	8005	7997	3058	2200	7993	8016	7767	4747	7997	4990	1070	487	6836	7997	8005	8007	8005	3611	7995	6379	7805	4905	7781	7992	7994	6836	6997	8018	5851	7526	6924	8013	8010	8003	7943	8016	5906	7978	8012	8009	8008	8007	7158
Alu	1170	7969	6356	5933	7459	7782	8002	7987	3039	2186	7960	8010	7728	4739	7977	4979	1058	483	6783	7986	8006	8005	8003	3584	7958	6381	7816	4909	7750	7961	7949	6782	7008	8016	5854	7515	6919	8009	8005	8000	7954	8012	5921	7989	8010	8009	8006	7999	7164
Alu	1171	7889	6357	5834	7497	7817	8005	7986	2985	2152	7887	8016	7633	4718	7939	4914	1037	473	6654	7962	8006	8009	8007	3518	7828	6421	7882	4938	7689	7894	7871	6694	7050	8020	5892	7509	6936	8014	8011	8003	7999	8017	5964	8000	8012	8008	8008	8007	7208
Alu	1172	7891	6364	5834	7508	7827	8000	7995	2984	2151	7895	8014	7642	4729	7948	4912	1036	473	6657	7971	8002	8008	8002	3518	7824	6437	7898	4946	7698	7907	7885	6694	7060	8013	5901	7522	6938	8001	8010	7998	7995	8017	5975	7993	8010	8005	8004	8003	7213
Alu	1173	7914	6379	5840	7523	7842	8006	8000	2990	2154	7913	8018	7653	4741	7975	4938	1039	473	6662	7993	8008	8011	8008	3524	7840	6453	7923	4955	7718	7922	7910	6702	7084	8022	5923	7534	6953	8016	8013	8005	8000	8019	5996	8002	8014	8010	8010	8009	7227
Alu	1174	7914	6381	5835	7527	7847	8007	8000	2982	2150	7915	8019	7646	4743	7975	4930	1036	473	6659	7997	8009	8012	8008	3522	7833	6460	7930	4958	7713	7917	7904	6691	7088	8023	5926	7527	6955	8017	8014	8006	8001	8020	5997	8002	8015	8011	8010	8009	7229
Alu	1175	7596	6271	5283	7524	7847	7988	7928	2708	1950	7581	8004	7134	4621	7833	4681	945	435	6239	7836	8004	8007	7997	3217	7431	6447	7928	4961	7434	7560	7538	6324	7086	8019	5922	7320	6876	8003	7998	8001	8000	8014	5996	7997	8012	8005	8008	7989	7219
Alu	1176	7554	6259	5199	7554	7854	7993	7930	2680	1922	7543	8012	7064	4573	7815	4652	932	424	6182	7839	8006	8008	8005	3168	7374	6473	7952	4981	7406	7519	7491	6259	7107	8021	5937	7304	6882	8012	8004	8004	7999	8016	6016	8003	8014	8007	8009	7996	7241
Alu	1177	7520	6226	5066	7582	7830	7904	7909	2645	1872	7438	7949	6787	4485	7785	4603	909	383	5649	7724	8004	8005	7905	3125	7263	6438	7966	4989	7363	7472	7404	6088	7127	8018	5941	7213	6791	7931	7931	8003	8001	8016	6013	7992	8009	8002	8008	7868	7210
Alu	1178	7556	6282	5110	7627	7919	7991	7986	2650	1878	7521	8010	6958	4566	7834	4625	919	441	5939	7870	8004	8008	7996	3136	7330	6577	7999	5017	7400	7511	7462	6156	7166	8020	5975	7283	6948	7999	8001	8004	7999	8015	6063	7999	8012	8008	8011	7999	7320
Alu	1179	7550	6297	5093	7651	7949	7994	7990	2637	1867	7524	8012	6967	4566	7848	4610	918	445	5967	7874	8000	8007	8000	3107	7321	6602	7995	5035	7389	7491	7451	6145	7177	8022	5991	7295	6963	8001	8003	8004	8000	8014	6082	7998	8007	8001	8010	7996	7331
Alu	1180	7592	6333	5110	7698	7995	7992	7996	2640	1875	7585	8011	7008	4596	7904	4641	919	456	6004	7940	8003	8011	7996	3123	7363	6660	8001	5070	7440	7528	7512	6170	7231	8021	6030	7354	6998	7999	8000	8005	8003	8013	6120	8004	8010	8001	8011	8000	7379
Alu	1181	7597	6354	5117	7730	8000	8000	7997	2639	1878	7596	8019	7014	4607	7913	4637	921	459	6018	7970	8008	8014	8007	3111	7375	6679	8002	5088	7450	7539	7523	6163	7250	8025	6049	7357	7023	8006	8008	8008	8005	8018	6142	8006	8015	8009	8015	8008	7402
Alu	1182	7575	6356	5084	7734	8000	8000	7995	2618	1866	7576	8018	6987	4606	7908	4619	908	460	6014	7973	8004	8012	8006	3089	7352	6681	7998	5090	7428	7519	7511	6139	7254	8023	6053	7351	7019	8006	8005	8002	8004	8017	6145	8006	8015	8009	8015	8007	7404
Alu	1183	7588	6371	5079	7753	7996	7994	7994	2619	1867	7590	8017	6997	4618	7939	4625	909	464	6027	7993	8005	8010	8004	3085	7362	6713	7997	5108	7442	7526	7535	6146	7277	8017	6072	7372	7037	8000	8000	8004	8000	8009	6163	7997	8016	7997	8010	8000	7422
Alu	1184	7633	6402	5090	7807	8002	8003	7997	2628	1880	7644	8017	7036	4636	7984	4651	916	467	6041	7995	8011	8014	8008	3106	7400	6757	8002	5147	7504	7579	7599	6175	7335	8023	6106	7434	7080	8010	8008	8011	8005	8020	6211	8010	8014	8008	8013	8007	7478
Alu	1185	7636	6408	5079	7822	7999	8002	7997	2627	1878	7643	8021	7036	4638	7990	4650	915	467	6047	7992	8006	8011	8013	3095	7409	6771	7999	5155	7517	7592	7594	6172	7352	8027	6116	7437	7093	8011	8008	8009	8002	8019	6220	8004	8015	8010	8013	8008	7489
Alu	1186	7669	6446	5078	7900	8002	8004	7988	2629	1867	7669	8022	7057	4655	7991	4667	912	470	6053	7990	8011	8012	8011	3096	7455	6809	7998	5202	7580	7623	7642	6191	7427	8025	6164	7480	7134	8012	8006	8011	8003	8021	6297	8006	8017	8010	8014	8013	7538
Alu	1187	7729	6492	5108	7994	7999	8003	7995	2644	1877	7725	8023	7114	4687	7986	4691	919	471	6081	7989	8011	8012	8012	3120	7492	6874	8001	5266	7649	7702	7723	6236	7491	8025	6215	7551	7185	8012	8008	8008	8003	8021	6363	8009	8014	8012	8016	8012	7596
Alu	1188	7860	6576	5143	7995	8004	8006	7999	2661	1891	7834	8020	7190	4736	7997	4747	921	473	6130	7997	8010	8012	8015	3168	7578	6948	8006	5362	7763	7816	7860	6296	7595	8030	6307	7669	7276	8016	8010	8012	8009	8022	6449	8011	8014	8011	8017	8015	7683
Alu	1189	7922	6630	5167	7999	8006	8009	7998	2682	1903	7879	8025	7233	4769	7997	4794	930	475	6158	8000	8013	8020	8016	3189	7637	6998	8006	5409	7838	7872	7934	6324	7653	8031	6350	7714	7326	8017	8013	8016	8012	8024	6503	8014	8020	8016	8021	8016	7732
Alu	1190	7937	6646	5170	7997	8006	8010	7998	2683	1901	7886	8025	7245	4786	7998	4792	930	475	6164	8000	8012	8019	8014	3191	7645	7007	8006	5418	7843	7890	7944	6332	7677	8030	6369	7731	7341	8018	8011	8016	8013	8025	6521	8012	8019	8015	8021	8016	7742
Alu	1191	7301	6412	4292	7998	8008	8010	7868	2133	1598	7246	8024	6485	4685	7715	4138	768	475	5836	7699	8010	8021	8013	2554	6993	7026	8007	5426	7172	7120	7171	5765	7701	8031	6384	7266	7253	8019	8013	8013	8013	8026	6543	8015	8021	8016	8021	8017	7765
Alu	1192	7260	6388	4014	8000	8007	8010	7800	2087	1502	7142	8025	6451	4649	7560	4110	730	475	5660	7683	8010	8022	8013	2494	6814	7032	8007	5434	7153	7050	7049	5512	7707	8032	6386	7246	7223	8018	8012	8014	8014	8027	6544	8015	8021	8017	8021	8017	7771
Alu	1193	7262	6393	3960	7996	8006	8011	7801	2082	1491	7129	8022	6448	4677	7554	4106	725	475	5649	7679	8008	8021	8012	2482	6801	7031	8007	5436	7155	7043	7046	5495	7711	8031	6389	7250	7220	8016	8011	8012	8014	8026	6546	8012	8017	8016	8019	8013	7771
Alu	1194	7305	6416	3962	7998	8004	8011	7816	2080	1497	7156	8021	6465	4686	7580	4120	725	475	5660	7711	8010	8023	8012	2480	6828	7050	8006	5453	7182	7069	7075	5511	7752	8030	6404	7272	7238	8018	8011	8015	8015	8025	6565	8012	8021	8016	8019	8014	7787
Alu	1195	7323	6418	3951	7997	7995	8008	7827	2080	1498	7169	8016	6448	4691	7594	4132	723	473	5655	7735	8009	8021	8009	2479	6833	7066	8002	5466	7195	7085	7086	5515	7761	8031	6413	7278	7234	8013	7999	8013	8011	8024	6575	8007	8008	8015	8017	8014	7795
Alu	1196	7337	6443	3963	7995	8000	8014	7861	2092	1502	7192	8020	6472	4706	7630	4144	724	473	5666	7777	8008	8019	8015	2485	6868	7101	8007	5490	7228	7122	7118	5522	7799	8031	6433	7313	7254	8019	8004	8015	8010	8025	6608	8010	8013	8012	8017	8014	7816
Alu	1197	7361	6471	3979	7997	8001	8010	7892	2102	1507	7217	8018	6499	4729	7660	4167	722	473	5678	7829	8010	8022	8016	2499	6880	7127	8009	5514	7256	7155	7158	5543	7830	8031	6459	7337	7280	8021	8008	8018	8017	8028	6632	8012	8015	8012	8021	8018	7843
Alu	1198	7377	6478	3985	8001	7998	8013	7904	2104	1511	7226	8022	6510	4742	7666	4175	722	472	5684	7848	8014	8026	8017	2504	6889	7138	8012	5523	7274	7173	7176	5551	7851	8033	6466	7350	7291	8017	8005	8018	8020	8030	6642	8015	8018	8017	8023	8015	7851
Alu	1199	7372	6473	3978	7998	7989	8012	7899	2103	1511	7226	8021	6506	4742	7658	4172	723	471	5685	7849	8009	8021	8008	2504	6889	7127	8006	5522	7271	7169	7175	5548	7849	8029	6466	7345	7282	7999	8002	8008	8015	8028	6639	8006	8015	8012	8019	8010	7846
Alu	1200	7482	6551	4009	7996	7964	7985	7943	2122	1525	7338	8003	6585	4769	7717	4232	740	468	5671	7986	8007	8021	7992	2550	6915	7204	8008	5587	7351	7230	7256	5580	7935	8025	6529	7421	7363	7982	7974	8013	8017	8029	6741	7996	8003	8010	8022	7983	7932
Alu	1201	7998	7994	6185	8001	8002	8012	7996	3367	2803	7997	8024	7996	7999	7996	7277	6498	777	8000	7997	8013	8026	8016	5649	7997	8000	8011	7996	7997	7997	8000	7996	7999	8031	7996	7995	7999	8021	8008	8016	8017	8030	7998	8012	8021	8015	8023	8018	7996
Alu	1202	7999	7995	6317	7999	7999	8010	7994	3443	2879	7999	8020	7995	7996	7992	7454	6852	801	7997	7993	8011	8025	8014	5825	7994	7996	8009	7996	7997	7997	7992	7995	7989	8032	7995	7996	7991	8015	8005	8014	8016	8026	7998	8004	8015	8016	8023	8017	7989
Alu	1203	7992	7992	6352	7992	7979	7990	7977	3469	2893	7988	8013	7990	7984	7980	7517	6957	801	7968	7989	8008	8019	8006	5876	7986	7982	8011	7990	7995	7995	7991	7988	7990	8023	7983	7991	7978	7987	7981	8015	8008	8029	7988	8000	8006	8009	8025	7978	7976
Alu	1204	7999	8002	6422	8005	8004	8011	7993	3525	2924	7999	8022	8000	7997	7996	7637	7147	815	7998	8000	8015	8030	8021	5993	8001	8002	8016	7995	7999	8001	7997	7998	8001	8036	7996	8000	7997	8024	8006	8020	8018	8034	7998	8010	8022	8017	8026	8012	7998
Alu	1205	7987	7979	6404	8002	7927	7955	7916	3534	2924	7967	7977	7969	7959	7930	7663	7183	808	7912	7981	8017	8029	7976	6020	7974	7965	8012	7978	7996	7992	7975	7927	8003	8017	7957	7988	7941	7936	7951	8021	8018	8035	7972	7991	7987	8013	8025	7946	7944
Alu	1206	7999	7993	6459	8001	7971	7997	7962	3573	2954	7986	8007	7991	7988	7971	7746	7313	821	7977	7996	8017	8032	8007	6113	7991	7992	8014	8002	8004	7999	7990	7976	8004	8036	7983	7997	7976	7992	7986	8024	8022	8035	7995	8010	8010	8014	8029	7991	7971
Alu	1207	7722	7485	5769	7789	5914	6309	5368	3579	2737	7077	6585	7125	6775	5899	7759	7285	431	5179	7094	7978	8025	6257	6152	6902	6785	7913	7979	7977	7722	7320	6377	7999	7581	6845	7655	6246	5511	6136	8020	8016	8029	7584	7289	6926	7725	8027	6113	6142
Alu	1208	7987	7971	6445	7993	7877	7954	7851	3588	2954	7955	7971	7969	7949	7845	7804	7398	808	7890	7967	8018	8033	7959	6171	7929	7949	8013	8003	8003	7991	7963	7897	8004	8017	7935	7992	7903	7907	7894	8025	8023	8033	7981	7975	7958	8007	8029	7937	7927
Alu	1209	8004	8002	6490	8008	8000	8020	7995	3588	2973	8007	8026	8005	8004	7998	7807	7412	831	8003	8005	8019	8035	8021	6175	8002	8006	8020	8006	8005	8008	8003	8001	8006	8041	7998	8004	8001	8022	8009	8024	8021	8033	8003	8018	8029	8025	8030	8021	8005
Alu	1210	8003	7998	6488	8007	8000	8020	7996	3584	2972	8004	8025	8000	7989	7995	7796	7392	829	7992	8005	8019	8036	8019	6169	7997	8004	8020	7995	8004	8006	8001	7998	8006	8042	7990	8003	8000	8023	8011	8025	8022	8034	7998	8018	8028	8025	8030	8021	8001
Alu	1211	8006	8006	6496	8010	8012	8022	8006	3590	2978	8008	8026	7990	8005	8005	7808	7420	833	8009	8005	8021	8037	8028	6185	8002	8009	8022	8008	8006	8010	8004	8004	8005	8042	8002	8005	8006	8026	8015	8024	8022	8036	8004	8020	8030	8023	8032	8030	8002
Alu	1212	8001	8002	6499	8003	8008	8015	8005	3586	2974	8000	8022	7991	7998	8000	7816	7433	835	8002	8004	8014	8035	8020	6190	7994	8005	8015	7996	7998	8004	7997	7999	7999	8040	7993	7996	8001	8024	8014	8019	8013	8028	7997	8014	8020	8018	8022	8024	8002
Alu	1213	8005	8004	6523	8008	8012	8022	8006	3594	2988	8007	8023	7996	8008	8006	7831	7448	842	8009	8009	8022	8039	8026	6201	7995	8006	8024	8008	8004	8008	8003	8004	8003	8039	8001	8003	8001	8024	8016	8022	8018	8033	8003	8020	8028	8022	8027	8028	8003
Alu	1214	8004	8007	6788	8012	8013	8024	8010	3662	3084	8009	8025	7998	8009	8008	7929	7502	1139	8011	8010	8024	8040	8028	6266	7999	8010	8025	8011	8005	8010	8005	8008	8007	8040	8002	8006	8005	8028	8017	8025	8019	8033	8005	8024	8031	8024	8030	8031	8005
Alu	1215	8002	8002	6803	8008	8010	8022	8006	3663	3088	8011	8026	8000	7978	8004	7931	7506	1143	8013	8009	8020	8036	8027	6269	7994	8012	8023	8011	8002	8007	8001	8006	8003	8035	7998	8004	8002	8029	8015	8025	8018	8033	8004	8024	8031	8024	8028	8025	8005
Alu	1216	7981	7983	6840	7979	7999	8006	7988	3678	3099	7982	8011	7986	7963	7990	7947	7511	1158	8004	7995	8007	8014	8005	6283	7974	7995	7998	7992	7985	7988	7991	7991	7978	8027	7976	7984	7989	8019	8004	8007	7996	8016	7984	8006	8011	8002	8012	8009	7981
Alu	1217	8002	8004	6913	8010	8015	8023	8008	3701	3121	8012	8028	8000	7979	8006	8000	7522	1203	8014	8012	8022	8036	8030	6309	7999	8012	8026	8013	8004	8009	8005	8007	8005	8039	8000	8005	8007	8032	8016	8027	8019	8033	8005	8026	8034	8025	8031	8027	8007
Alu	1218	7989	8002	6919	8000	8011	8018	8004	3707	3120	8006	8025	7995	7973	8003	7994	7524	1228	8010	8002	8014	8028	8025	6315	7997	8005	8022	8006	7996	8004	7993	7999	7996	8030	7992	8001	8000	8027	8014	8022	8013	8032	7999	8017	8030	8019	8024	8021	7999
Alu	1219	8001	7999	6958	8007	8009	8023	8006	3717	3133	8009	8027	7994	7978	8006	7998	7531	1260	8016	8008	8019	8034	8024	6341	7999	8012	8023	8009	8000	8002	7998	8008	8003	8040	7994	8000	8007	8032	8016	8024	8017	8032	7999	8021	8033	8022	8028	8026	8006
Alu	1220	7996	8001	6981	8005	8011	8026	8006	3728	3140	8004	8027	7991	7975	8005	7996	7536	1274	8017	8009	8017	8034	8030	6349	7991	8007	8023	8012	8000	8000	7994	8010	7997	8033	7993	7993	8002	8033	8017	8024	8015	8032	8001	8019	8029	8023	8028	8027	8004
Alu	1221	7986	7957	6918	8008	8016	8023	8010	3714	3079	7986	8024	7981	7916	8006	7920	7451	1263	7875	8005	8017	8035	8023	6241	7985	8001	8023	7959	7989	7994	7989	7846	8001	8037	7938	8002	7988	8031	8014	8025	8018	8030	7965	8024	8034	8023	8028	8028	8004
Alu	1222	7998	7986	6941	8015	8020	8028	8011	3734	3076	7992	8031	7992	7963	8011	7941	7445	1238	7948	8014	8026	8042	8036	6241	7994	8006	8029	7997	8000	8000	8000	7896	8011	8041	7995	8002	7996	8037	8022	8031	8025	8039	7996	8030	8038	8029	8035	8030	8011
Alu	1223	7998	7997	6949	8014	8020	8025	8012	3731	3075	7996	8031	7996	7966	8010	7945	7446	1237	7963	8013	8023	8043	8037	6249	7998	8008	8026	7998	8000	7998	7998	7911	8008	8039	7997	8005	7997	8038	8023	8030	8024	8040	7996	8029	8040	8030	8036	8031	8012
Alu	1224	7997	7997	6976	8017	8021	8029	8014	3751	3097	7999	8031	7997	7966	8013	7983	7451	1269	8000	8016	8026	8042	8038	6269	7996	8006	8025	7999	8001	8002	7999	7967	8010	8044	7995	8007	8000	8037	8023	8030	8025	8040	7997	8032	8040	8029	8036	8029	8013
Alu	1225	8000	8001	6990	8018	8022	8029	8015	3763	3109	8000	8032	8000	7967	8014	7999	7453	1273	8000	8015	8027	8045	8039	6282	8000	8009	8031	8001	8002	8003	8000	7993	8013	8045	7998	8007	8000	8039	8024	8034	8028	8042	8001	8033	8041	8033	8038	8034	8013
Alu	1226	7999	8001	6995	8017	8022	8028	8015	3762	3110	7998	8032	7998	7968	8014	8001	7449	1275	8001	8014	8026	8045	8038	6292	7999	8009	8031	8000	8002	8000	8001	7998	8013	8045	7999	8007	8000	8041	8025	8034	8029	8041	8001	8034	8042	8034	8037	8035	8015
Alu	1227	7999	8003	7028	8016	8022	8029	8015	3786	3123	7998	8034	7998	7969	8015	8001	7456	1304	8002	8015	8028	8046	8039	6313	8001	8010	8029	8001	8001	8002	8002	8000	8013	8043	7998	8009	8000	8042	8024	8033	8031	8041	8003	8034	8043	8034	8036	8036	8014
Alu	1228	8002	8003	7061	8019	8014	8030	8013	3803	3129	7999	8033	7999	7969	8016	8002	7466	1324	8003	8014	8030	8046	8040	6331	8001	8011	8032	8001	8005	8002	8002	7999	8013	8043	7997	8009	8000	8042	8025	8033	8030	8042	8003	8035	8039	8034	8037	8036	8015
Alu	1229	8005	8003	7175	8020	8023	8029	8015	3816	3164	7999	8037	8000	7969	8018	8002	7476	1360	8003	8016	8032	8048	8042	6355	8001	8014	8033	8003	8006	8003	8005	8000	8016	8045	8002	8010	8001	8044	8027	8034	8030	8044	8004	8035	8044	8034	8038	8037	8014
Alu	1230	8006	8005	7183	8021	8024	8033	8017	3820	3166	8001	8038	8002	7972	8019	8004	7479	1364	8006	8018	8033	8049	8043	6361	8002	8015	8035	8004	8005	8005	8006	8002	8017	8045	8003	8011	8003	8045	8029	8035	8032	8044	8005	8038	8047	8036	8040	8038	8017
Alu	1231	8004	8006	7189	8022	8025	8034	8018	3821	3168	8001	8039	8002	8003	8020	8005	7479	1365	8007	8017	8033	8050	8044	6365	8002	8016	8033	8005	8005	8005	8006	8002	8018	8046	8003	8010	8004	8046	8029	8035	8031	8045	8006	8039	8048	8037	8040	8039	8016
Alu	1232	8004	8006	7215	8020	8026	8034	8019	3838	3180	8002	8040	8002	8005	8021	8005	7483	1371	8008	8018	8033	8051	8042	6379	8001	8014	8036	8006	8007	8005	8006	8003	8015	8047	8003	8011	8002	8045	8030	8037	8030	8046	8006	8037	8049	8037	8042	8039	8016
Alu	1233	8006	8007	7292	8023	8028	8036	8017	3879	3205	8000	8039	8004	8005	8020	8006	7499	1402	8006	8019	8032	8050	8043	6405	8002	8016	8036	8006	8005	8005	8004	8004	8019	8047	8003	8013	8005	8045	8032	8036	8035	8044	8006	8040	8047	8039	8040	8039	8017
Alu	1234	8007	8008	7305	8025	8029	8036	8019	3892	3211	8005	8042	8005	8008	8023	8008	7501	1412	8010	8021	8035	8053	8045	6413	8004	8018	8038	8008	8007	8008	8008	8005	8019	8049	8006	8015	8006	8049	8033	8040	8036	8049	8008	8042	8049	8040	8044	8041	8019
Alu	1235	8008	8007	7306	8026	8028	8036	8020	3893	3211	8006	8043	8006	8009	8023	8009	7502	1412	8011	8021	8035	8053	8046	6415	8001	8018	8039	8009	8010	8009	8009	8006	8018	8049	8003	8017	8003	8049	8033	8041	8037	8047	8009	8043	8050	8039	8042	8042	8018
Alu	1236	8006	8008	7332	8027	8031	8038	8021	3906	3220	8005	8044	8007	8010	8024	8009	7510	1418	8012	8023	8037	8053	8047	6435	8003	8019	8039	8010	8011	8010	8010	8006	8021	8050	8003	8018	8006	8051	8035	8042	8038	8049	8009	8044	8051	8041	8044	8043	8020
Alu	1237	8007	8008	7350	8026	8030	8037	8022	3914	3226	8006	8045	8008	8010	8023	8009	7516	1422	8012	8024	8037	8054	8047	6450	8004	8021	8040	8010	8011	8009	8005	8008	8020	8051	8005	8019	8007	8050	8036	8040	8039	8050	8008	8045	8052	8042	8044	8042	8017
Alu	1238	8007	8011	7404	8026	8031	8038	8022	3930	3249	8007	8044	8009	8012	8025	8011	7537	1441	8012	8024	8037	8055	8047	6488	8005	8021	8042	8010	8011	8012	8009	8010	8022	8051	8005	8020	8007	8050	8036	8038	8040	8050	8011	8044	8052	8042	8044	8037	8021
Alu	1239	8011	8012	7428	8029	8032	8041	8023	3947	3259	8008	8046	8010	8013	8026	8012	7543	1446	8014	8026	8040	8057	8049	6506	8007	8022	8043	8012	8013	8013	8012	8011	8023	8053	8007	8021	8009	8052	8037	8042	8041	8052	8012	8047	8052	8043	8047	8041	8022
Alu	1240	8010	8014	7429	8030	8033	8042	8019	3948	3259	8009	8047	8011	8013	8026	8012	7543	1446	8015	8024	8041	8058	8050	6507	8008	8023	8044	8013	8012	8012	8013	8012	8022	8054	8007	8022	8010	8053	8037	8042	8041	8052	8013	8048	8053	8044	8048	8041	8023
Alu	1241	8012	8013	7465	8029	8033	8041	8024	3970	3269	8010	8048	8009	8013	8025	8014	7550	1454	8015	8024	8041	8057	8051	6522	8007	8022	8044	8012	8013	8013	8013	8013	8022	8053	8009	8023	8009	8054	8036	8042	8040	8054	8012	8048	8054	8045	8049	8043	8023
Alu	1242	8007	8008	7516	8024	8030	8041	8011	3996	3281	8007	8042	8009	8009	8023	8007	7561	1454	8010	8016	8037	8049	8044	6542	8000	8017	8040	8008	8009	8009	8011	8006	8021	8047	8003	8021	8006	8050	8030	8040	8035	8049	8009	8041	8050	8042	8040	8041	8019
Alu	1243	8014	8016	7549	8033	8036	8045	8025	4001	3296	8010	8050	8014	8016	8028	8016	7567	1454	8018	8025	8043	8060	8052	6558	8009	8025	8046	8015	8015	8017	8015	8015	8028	8057	8009	8025	8011	8056	8036	8044	8044	8055	8015	8050	8056	8047	8050	8045	8026
Alu	1244	8012	8017	7554	8034	8037	8046	8026	4000	3299	8011	8051	8014	8017	8029	8017	7566	1454	8018	8026	8044	8061	8054	6562	8010	8026	8048	8016	8016	8018	8015	8016	8029	8057	8009	8026	8012	8056	8037	8044	8045	8056	8015	8051	8055	8048	8051	8045	8027
Alu	1245	8013	8017	7552	8035	8037	8047	8027	4000	3301	8012	8052	8015	8017	8030	8018	7567	1454	8019	8027	8045	8062	8055	6563	8010	8026	8049	8015	8015	8019	8014	8016	8029	8058	8009	8026	8013	8057	8038	8045	8046	8057	8014	8052	8056	8049	8052	8046	8028
Alu	1246	8014	8016	7554	8036	8037	8048	8028	4001	3304	8012	8051	8016	8018	8031	8018	7567	1454	8019	8028	8045	8062	8056	6566	8011	8027	8050	8016	8015	8020	8015	8016	8030	8059	8008	8025	8013	8057	8039	8045	8046	8057	8015	8053	8057	8050	8053	8045	8026
Alu	1247	8010	8015	7556	8030	8030	8041	8021	4003	3304	8004	8046	8014	8011	8026	8015	7567	1468	8014	8023	8041	8058	8055	6563	8005	8025	8047	8014	8013	8018	8012	8011	8027	8055	8006	8023	8013	8054	8038	8041	8045	8055	8012	8054	8053	8049	8044	8047	8025
Alu	1248	8015	8018	7571	8037	8038	8050	8029	4014	3313	8015	8051	8018	8018	8033	8020	7577	1473	8020	8030	8047	8065	8057	6573	8013	8029	8052	8018	8017	8022	8017	8017	8032	8060	8006	8027	8014	8056	8041	8047	8048	8060	8016	8054	8059	8051	8054	8048	8029
Alu	1249	8016	8018	7575	8038	8038	8049	8029	4015	3315	8014	8052	8019	8018	8032	8020	7576	1473	8019	8029	8047	8064	8057	6574	8014	8029	8052	8019	8018	8022	8015	8017	8032	8060	8003	8026	8014	8055	8041	8047	8048	8060	8016	8055	8059	8052	8053	8048	8030
Alu	1250	8017	8019	7589	8036	8040	8051	8030	4021	3322	8017	8052	8020	8018	8035	8022	7580	1483	8021	8032	8049	8067	8059	6579	8013	8031	8053	8019	8019	8024	8017	8019	8034	8061	8005	8027	8015	8056	8043	8048	8050	8061	8017	8056	8061	8051	8056	8050	8030
Alu	1251	8018	8020	7599	8039	8041	8051	8031	4024	3326	8017	8053	8021	8021	8035	8023	7582	1486	8022	8033	8050	8068	8060	6584	8015	8032	8054	8019	8019	8025	8019	8019	8034	8063	8002	8029	8016	8058	8043	8050	8051	8062	8018	8056	8061	8051	8057	8051	8032
Alu	1252	8019	8020	7601	8039	8039	8052	8032	4024	3325	8018	8054	8021	8022	8036	8023	7582	1487	8019	8033	8051	8068	8061	6583	8016	8033	8055	8020	8018	8025	8019	8020	8034	8062	8001	8030	8017	8058	8044	8051	8051	8062	8019	8056	8062	8052	8056	8052	8032
Alu	1253	8020	8020	7606	8040	8040	8053	8033	4034	3330	8018	8055	8023	8023	8038	8024	7584	1488	8022	8033	8052	8069	8062	6589	8017	8034	8056	8021	8021	8027	8019	8020	8035	8063	8002	8031	8018	8058	8045	8051	8052	8064	8019	8056	8063	8050	8059	8053	8032
Alu	1254	8019	8021	7606	8041	8041	8053	8032	4035	3330	8019	8056	8024	8024	8038	8024	7584	1487	8020	8032	8050	8070	8062	6591	8016	8034	8056	8022	8022	8027	8020	8021	8036	8064	8003	8030	8018	8058	8046	8052	8052	8064	8020	8057	8064	8048	8058	8054	8032
Alu	1255	8020	8021	7617	8041	8039	8052	8033	4038	3330	8020	8057	8024	8024	8037	8026	7585	1488	8017	8034	8053	8071	8063	6601	8015	8034	8057	8022	8023	8029	8018	8020	8036	8065	8003	8031	8016	8060	8046	8052	8052	8064	8021	8058	8065	8050	8061	8055	8031
Alu	1256	8022	8022	7626	8043	8041	8055	8034	4042	3336	8021	8058	8022	8025	8038	8026	7586	1488	8017	8036	8055	8072	8065	6608	8018	8037	8058	8023	8024	8030	8021	8022	8038	8065	8005	8032	8020	8061	8046	8054	8054	8065	8022	8059	8066	8050	8062	8055	8035
Alu	1257	8023	8023	7629	8044	8042	8056	8034	4042	3336	8022	8059	8019	8026	8038	8026	7586	1489	8004	8037	8056	8073	8066	6609	8019	8038	8059	8024	8025	8031	8022	8022	8038	8065	8006	8031	8016	8062	8047	8054	8055	8066	8022	8059	8067	8050	8063	8056	8036
Alu	1258	8023	8022	7559	8045	8014	7985	8033	4042	3245	8019	8056	7458	8024	8037	8023	7576	1488	5632	8035	8055	8070	8048	6609	8015	8037	8057	8024	8024	8031	8023	8020	8035	8055	8003	8031	7340	8060	8046	8051	8056	8065	8021	8059	8066	8050	8062	8054	7973
Alu	1259	8025	8024	7568	8046	8019	7989	8036	4044	3247	8023	8060	7459	8028	8040	8028	7579	1489	5629	8039	8058	8075	8051	6615	8018	8039	8061	8026	8027	8033	8022	8023	8039	8060	8006	8033	7345	8063	8049	8055	8057	8067	8023	8061	8069	8049	8065	8056	7974
Alu	1260	8025	8025	7569	8047	8020	7989	8034	4044	3246	8024	8059	7458	8029	8039	8028	7580	1501	5609	8038	8058	8076	8052	6615	8016	8039	8062	8026	8028	8034	8023	8023	8040	8060	8005	8033	7336	8063	8049	8055	8058	8067	8023	8062	8070	8048	8066	8056	7975
Alu	1261	8025	8025	7577	8047	8018	7989	8035	4047	3242	8020	8058	7458	8030	8038	8027	7582	1501	5594	8040	8058	8074	8052	6620	8013	8041	8060	8028	8027	8034	8024	8023	8039	8053	8007	8032	7332	8064	8051	8054	8056	8064	8024	8059	8070	8050	8065	8056	7975
Alu	1262	8026	8026	7587	8049	8020	7991	8037	4051	3243	8025	8060	7463	8031	8040	8030	7583	1504	5596	8041	8061	8078	8054	6624	8020	8042	8064	8029	8029	8035	8026	8025	8042	8060	8007	8035	7333	8066	8051	8058	8059	8069	8026	8064	8071	8051	8066	8059	7977
Alu	1263	8025	8026	7586	8049	8020	7991	8038	4050	3244	8026	8061	7463	8032	8041	8029	7584	1504	5596	8041	8061	8079	8055	6623	8021	8042	8064	8029	8028	8035	8025	8025	8043	8061	8006	8036	7331	8067	8051	8056	8060	8070	8026	8065	8072	8051	8067	8060	7977
Alu	1264	8026	8027	7593	8050	8021	7992	8038	4050	3250	8026	8061	7459	8032	8042	8029	7584	1508	5596	8042	8060	8078	8056	6628	8021	8043	8063	8028	8030	8037	8028	8025	8042	8062	8007	8036	7332	8068	8049	8058	8060	8071	8026	8065	8070	8048	8066	8058	7977
Alu	1265	8029	8027	7597	8051	8022	7992	8040	4053	3250	8028	8063	7461	8033	8043	8033	7586	1510	5592	8043	8063	8081	8057	6629	8023	8045	8065	8031	8031	8037	8028	8026	8045	8063	8007	8038	7333	8069	8051	8058	8061	8072	8026	8066	8073	8052	8068	8061	7979
Alu	1266	8029	8028	7598	8051	8023	7992	8040	4053	3250	8029	8064	7466	8034	8044	8034	7586	1511	5600	8044	8064	8082	8058	6630	8024	8046	8064	8032	8032	8038	8028	8026	8046	8063	8005	8039	7333	8070	8050	8059	8062	8073	8027	8066	8074	8053	8069	8062	7980
Alu	1267	8030	8027	7600	8052	8024	7992	8040	4055	3249	8030	8065	7470	8033	8045	8035	7587	1511	5612	8045	8065	8083	8059	6633	8025	8047	8065	8033	8031	8039	8029	8028	8047	8063	8007	8040	7339	8070	8051	8060	8063	8074	8028	8067	8075	8051	8069	8063	7979
Alu	1268	8030	8028	7674	8053	8050	8059	8040	4057	3339	8031	8066	8027	8035	8046	8035	7598	1516	7982	8046	8066	8084	8076	6635	8026	8049	8066	8033	8032	8040	8029	8029	8048	8071	8008	8041	8013	8070	8052	8061	8064	8072	8029	8068	8076	8052	8070	8064	8040
Alu	1269	8031	8028	7676	8054	8049	8059	8041	4060	3341	8032	8065	8026	8036	8046	8036	7599	1520	7983	8046	8067	8085	8075	6636	8027	8049	8065	8033	8032	8041	8030	8029	8047	8071	8008	8042	8013	8070	8052	8061	8065	8075	8029	8067	8077	8052	8069	8065	8041
Alu	1270	8031	8027	7698	8054	8050	8063	8041	4066	3366	8033	8067	8033	8037	8046	8037	7601	1522	8012	8047	8067	8085	8077	6636	8028	8051	8067	8036	8034	8042	8031	8031	8050	8073	8008	8043	8028	8071	8053	8063	8066	8076	8031	8070	8078	8053	8071	8066	8042
Alu	1271	8032	8028	7705	8054	8051	8063	8042	4066	3374	8034	8068	8036	8037	8047	8037	7600	1522	8026	8048	8067	8085	8077	6634	8028	8052	8068	8037	8035	8043	8031	8032	8051	8073	8009	8044	8030	8070	8052	8063	8066	8075	8032	8071	8079	8054	8072	8066	8043
Alu	1272	8033	8029	7722	8053	8050	8064	8043	4072	3378	8033	8069	8037	8039	8046	8037	7603	1525	8032	8049	8066	8086	8078	6639	8029	8053	8069	8036	8035	8044	8033	8033	8051	8070	8008	8045	8032	8070	8053	8064	8065	8077	8029	8071	8080	8054	8072	8067	8044
Alu	1273	8034	8029	7725	8056	8053	8065	8044	4076	3379	8035	8070	8038	8040	8049	8039	7604	1525	8033	8049	8067	8088	8079	6642	8030	8053	8070	8037	8036	8045	8033	8034	8052	8073	8010	8046	8033	8070	8055	8065	8067	8078	8032	8072	8081	8056	8074	8068	8045
Alu	1274	8035	8030	7727	8057	8054	8066	8045	4077	3381	8035	8070	8039	8040	8050	8039	7605	1525	8034	8050	8068	8089	8080	6642	8030	8054	8070	8037	8037	8046	8034	8035	8051	8074	8011	8047	8034	8071	8056	8066	8067	8079	8032	8073	8082	8055	8075	8068	8046
Alu	1275	8036	8031	7726	8058	8055	8066	8046	4079	3381	8035	8070	8040	8041	8051	8037	7605	1525	8034	8050	8069	8090	8080	6642	8029	8054	8069	8037	8037	8047	8035	8035	8051	8074	8011	8047	8035	8072	8056	8067	8068	8079	8032	8074	8080	8054	8072	8069	8045
Alu	1276	8037	8031	7733	8058	8054	8065	8044	4076	3385	8037	8071	8038	8040	8050	8039	7606	1526	8032	8051	8068	8089	8079	6639	8029	8055	8069	8034	8032	8046	8036	8037	8047	8073	8010	8045	8035	8072	8052	8066	8068	8080	8033	8075	8080	8056	8071	8068	8045
Alu	1277	8038	8032	7734	8060	8057	8067	8048	4079	3388	8038	8072	8042	8043	8053	8040	7609	1529	8037	8052	8072	8091	8082	6644	8030	8057	8070	8040	8037	8047	8037	8038	8052	8075	8012	8048	8036	8074	8055	8068	8070	8081	8034	8076	8082	8057	8074	8070	8047
Alu	1278	8039	8033	7735	8061	8058	8068	8049	4080	3388	8039	8073	8043	8044	8054	8039	7609	1529	8038	8052	8073	8093	8083	6644	8030	8058	8071	8041	8037	8047	8038	8039	8052	8076	8013	8049	8037	8074	8054	8069	8070	8081	8035	8077	8083	8058	8075	8071	8048
Alu	1279	8040	8034	7734	8062	8059	8069	8050	4080	3389	8040	8074	8044	8043	8055	8039	7609	1529	8039	8052	8074	8093	8084	6643	8030	8059	8072	8039	8038	8047	8039	8040	8053	8077	8014	8049	8038	8075	8053	8069	8071	8082	8036	8077	8084	8059	8076	8070	8048
Alu	1280	8040	8034	7736	8062	8059	8069	8049	4080	3390	8040	8074	8045	8044	8054	8039	7607	1529	8040	8051	8073	8091	8085	6642	8031	8059	8071	8036	8038	8047	8039	8040	8053	8077	8014	8050	8039	8076	8053	8068	8071	8082	8036	8077	8082	8058	8075	8069	8047
Alu	1281	8042	8035	7735	8063	8060	8070	8049	4080	3392	8039	8074	8044	8044	8056	8039	7607	1529	8041	8052	8075	8091	8085	6643	8032	8057	8071	8039	8040	8048	8040	8039	8054	8077	8013	8052	8040	8076	8053	8069	8071	8082	8037	8078	8084	8058	8076	8070	8047
Alu	1282	8042	8036	7737	8064	8061	8071	8051	4083	3393	8040	8075	8046	8044	8057	8040	7606	1529	8041	8054	8074	8093	8086	6643	8032	8060	8072	8040	8041	8048	8040	8041	8055	8077	8015	8053	8040	8078	8053	8070	8072	8084	8038	8078	8085	8059	8077	8071	8048
Alu	1283	8041	8035	7736	8065	8060	8071	8052	4084	3392	8038	8077	8047	8043	8058	8039	7606	1527	8040	8055	8075	8094	8085	6640	8031	8057	8073	8039	8042	8049	8039	8041	8054	8076	8013	8052	8040	8079	8053	8069	8071	8083	8038	8079	8080	8058	8076	8072	8048
Alu	1284	8042	8034	7734	8066	8061	8071	8053	4084	3391	8039	8078	8047	8044	8058	8039	7607	1527	8042	8056	8075	8095	8086	6642	8032	8057	8074	8041	8043	8051	8040	8042	8054	8078	8014	8052	8041	8080	8051	8070	8072	8084	8039	8080	8082	8056	8076	8073	8049
Alu	1285	8043	8034	7736	8067	8062	8072	8054	4088	3396	8039	8078	8048	8044	8058	8040	7607	1528	8037	8055	8076	8095	8086	6639	8033	8058	8075	8042	8043	8051	8040	8042	8054	8078	8015	8054	8040	8081	8052	8071	8073	8084	8039	8081	8083	8057	8077	8074	8049
Alu	1286	8044	8034	7735	8065	8060	8072	8053	4088	3397	8041	8076	8048	8041	8059	8041	7609	1529	7353	8056	8076	8095	8086	6639	8033	8059	8076	8041	8043	8051	8040	8043	8055	8079	8014	8054	8039	8081	8053	8070	8074	8085	8039	8082	8082	8058	8076	8072	8049
Alu	1287	8042	8034	7735	8069	8062	8067	8053	4087	3397	8039	8076	8047	8043	8058	8039	7606	1529	7353	8053	8077	8096	8083	6641	8035	8060	8076	8042	8041	8049	8039	8042	8056	8079	8014	8052	8040	8080	8050	8068	8073	8084	8038	8082	8081	8057	8078	8070	8050
Alu	1288	8046	8035	7740	8070	8065	8072	8054	4093	3398	8042	8077	8050	8045	8061	8041	7608	1529	7354	8059	8079	8099	8086	6641	8036	8061	8076	8044	8046	8053	8043	8044	8058	8080	8016	8055	8043	8083	8054	8071	8076	8086	8042	8082	8082	8060	8079	8073	8051
Alu	1289	8046	8034	7740	8069	8064	8073	8055	4093	3399	8042	8078	8050	8045	8059	8041	7608	1529	7358	8060	8080	8100	8087	6640	8037	8062	8077	8044	8047	8053	8044	8043	8058	8081	8017	8055	8044	8084	8055	8070	8076	8087	8039	8082	8083	8061	8080	8071	8052
Alu	1290	8047	8034	7742	8068	8064	8073	8055	4093	3399	8043	8077	8049	8043	8060	8042	7606	1529	8043	8059	8081	8101	8086	6638	8037	8059	8077	8043	8047	8053	8044	8043	8059	8081	8016	8055	8044	8084	8055	8072	8075	8087	8039	8080	8083	8061	8080	8069	8052
Alu	1291	8046	8036	7740	8070	8065	8072	8055	4094	3399	8043	8080	8051	8044	8061	8042	7607	1529	8045	8062	8082	8101	8088	6643	8037	8060	8078	8043	8048	8054	8045	8044	8060	8083	8017	8055	8044	8085	8055	8073	8078	8088	8040	8082	8084	8062	8082	8073	8053
Alu	1292	8047	8034	7736	8070	8066	8071	8051	4094	3399	8042	8079	8052	8044	8062	8043	7608	1529	8044	8062	8082	8102	8089	6640	8035	8059	8079	8043	8049	8053	8045	8044	8060	8083	8016	8055	8044	8085	8054	8073	8078	8088	8040	8082	8081	8063	8080	8073	8053
Alu	1293	8045	8034	7735	8070	8067	8072	8050	4094	3399	8043	8079	8052	8044	8062	8043	7608	1527	8044	8062	8083	8102	8090	6640	8034	8058	8079	8042	8050	8054	8045	8044	8060	8084	8015	8056	8044	8084	8054	8074	8079	8087	8038	8082	8079	8064	8080	8072	8053
Alu	1294	8045	8034	7735	8070	8068	8072	8051	4095	3398	8044	8080	8050	8045	8063	8043	7609	1527	8044	8063	8084	8103	8091	6641	8035	8059	8078	8044	8050	8055	8046	8044	8061	8085	8016	8057	8045	8085	8055	8075	8079	8088	8039	8083	8080	8065	8081	8072	8053
Alu	1295	8046	8035	7735	8071	8069	8072	8051	4095	3398	8045	8081	8051	8046	8064	8040	7608	1527	8045	8064	8084	8103	8091	6640	8036	8060	8079	8044	8051	8054	8048	8045	8062	8085	8015	8058	8044	8087	8055	8076	8080	8088	8039	8084	8081	8066	8082	8073	8053
Alu	1296	8047	8035	7735	8072	8070	8069	8053	4093	3397	8046	8082	8052	8046	8065	8041	7607	1527	8045	8064	8086	8105	8092	6641	8036	8061	8079	8045	8051	8055	8049	8045	8061	8086	8017	8058	8045	8086	8054	8077	8081	8089	8040	8084	8081	8066	8083	8072	8051
Alu	1297	8048	8036	7737	8073	8071	8074	8054	4094	3399	8047	8083	8052	8047	8064	8041	7609	1534	8044	8065	8087	8106	8092	6642	8037	8061	8079	8044	8052	8053	8049	8046	8062	8087	8015	8059	8047	8086	8056	8076	8082	8089	8042	8085	8082	8067	8084	8071	8051
Alu	1298	8049	8037	7739	8074	8071	8075	8054	4096	3399	8048	8084	8053	8048	8064	8042	7609	1535	8046	8066	8088	8105	8093	6642	8038	8062	8080	8046	8053	8056	8049	8046	8063	8089	8017	8059	8048	8087	8057	8076	8083	8092	8041	8086	8083	8068	8085	8074	8054
Alu	1299	8050	8038	7739	8075	8070	8074	8054	4097	3399	8048	8085	8053	8049	8066	8042	7609	1535	8046	8067	8089	8105	8093	6642	8036	8063	8080	8046	8053	8058	8048	8046	8063	8089	8015	8057	8048	8087	8057	8076	8083	8093	8041	8087	8083	8068	8084	8074	8055
Alu	1300	8050	8039	7743	8074	8070	8075	8055	4098	3399	8050	8086	8054	8050	8067	8042	7610	1537	8047	8068	8090	8107	8095	6643	8039	8064	8082	8044	8054	8058	8048	8047	8064	8091	8017	8059	8049	8087	8056	8078	8084	8093	8044	8088	8084	8070	8086	8075	8056
Alu	1301	8050	8039	7742	8076	8071	8076	8057	4098	3398	8051	8087	8054	8051	8068	8042	7609	1538	8046	8069	8090	8108	8096	6643	8040	8065	8083	8045	8055	8058	8049	8048	8063	8092	8017	8060	8050	8088	8056	8079	8085	8094	8044	8089	8085	8071	8087	8076	8057
Alu	1302	8050	8040	7743	8077	8072	8077	8058	4099	3399	8051	8088	8054	8051	8069	8042	7609	1544	8047	8070	8091	8109	8096	6644	8041	8066	8084	8045	8055	8059	8050	8049	8065	8092	8015	8061	8051	8089	8057	8079	8086	8093	8044	8090	8085	8072	8088	8077	8057
Alu	1303	8044	8030	7740	8067	8062	8071	8047	4100	3400	8040	8082	8044	8049	8063	8030	7607	1546	8039	8057	8087	8100	8088	6641	8028	8056	8070	8040	8052	8055	8041	8045	8051	8082	8003	8057	8041	8083	8045	8070	8079	8086	8036	8085	8081	8064	8078	8067	8057
Alu	1304	8052	8040	7747	8078	8070	8078	8057	4105	3401	8052	8089	8055	8053	8070	8042	7613	1546	8050	8071	8093	8108	8098	6645	8043	8067	8084	8046	8057	8062	8052	8048	8067	8095	8013	8063	8053	8090	8058	8079	8088	8095	8046	8092	8087	8072	8089	8076	8059
Alu	1305	8051	8039	7749	8079	8068	8077	8055	4105	3401	8053	8090	8056	8054	8068	8043	7613	1548	8050	8071	8094	8106	8099	6645	8044	8066	8085	8047	8058	8063	8052	8049	8068	8094	8010	8062	8053	8090	8057	8080	8089	8095	8047	8092	8088	8070	8089	8077	8059
Alu	1306	8051	8039	7749	8080	8069	8078	8056	4105	3401	8053	8091	8056	8055	8069	8044	7614	1549	8051	8071	8094	8105	8099	6645	8045	8066	8085	8047	8058	8064	8053	8050	8068	8095	8010	8060	8054	8091	8057	8080	8089	8094	8046	8093	8088	8071	8089	8076	8058
Alu	1307	8050	8038	7750	8080	8069	8079	8052	4105	3400	8054	8091	8056	8054	8068	8044	7613	1549	8050	8068	8094	8106	8100	6645	8045	8067	8086	8046	8059	8064	8054	8050	8069	8093	8008	8061	8055	8091	8058	8079	8090	8095	8046	8092	8087	8070	8087	8074	8057
Alu	1308	8042	8033	7745	8077	8063	8069	8050	4102	3399	8049	8085	8053	8050	8062	8039	7607	1548	8046	8062	8085	8100	8100	6640	8038	8059	8077	8038	8056	8061	8049	8043	8063	8087	8003	8058	8054	8082	8053	8073	8087	8092	8042	8093	8083	8065	8085	8072	8055
Alu	1309	8052	8039	7751	8082	8071	8081	8053	4104	3402	8055	8093	8058	8055	8069	8045	7614	1550	8052	8071	8097	8108	8102	6645	8047	8068	8087	8046	8061	8066	8055	8049	8071	8096	8008	8062	8057	8090	8060	8081	8092	8097	8047	8094	8089	8072	8088	8077	8057
Alu	1310	8052	8039	7752	8081	8072	8081	8052	4104	3402	8056	8094	8058	8055	8071	8045	7614	1550	8052	8071	8097	8108	8103	6645	8048	8069	8088	8046	8060	8066	8056	8050	8072	8095	8009	8062	8055	8091	8060	8081	8092	8097	8048	8095	8088	8072	8088	8078	8057
Alu	1311	8053	8040	7752	8081	8073	8081	8052	4104	3403	8055	8093	8057	8056	8071	8046	7614	1550	8053	8072	8098	8109	8104	6645	8048	8069	8089	8045	8061	8067	8056	8050	8073	8095	8010	8063	8056	8092	8061	8081	8093	8097	8048	8096	8089	8072	8089	8079	8056
Alu	1312	8054	8038	7752	8079	8074	8077	8051	4103	3403	8053	8094	8057	8056	8069	8047	7613	1550	8052	8071	8098	8109	8104	6646	8049	8070	8085	8042	8059	8066	8057	8050	8071	8094	8010	8062	8056	8091	8060	8078	8092	8095	8046	8095	8088	8073	8088	8075	8057
Alu	1313	8055	8040	7754	8081	8075	8079	8052	4101	3402	8055	8095	8059	8057	8072	8047	7614	1550	8054	8072	8099	8111	8104	6647	8049	8071	8089	8043	8061	8067	8057	8051	8073	8097	8005	8061	8057	8092	8063	8081	8093	8096	8047	8097	8089	8072	8090	8075	8059
Alu	1314	8054	8039	7755	8080	8075	8080	8053	4101	3404	8056	8096	8060	8058	8073	8046	7610	1551	8055	8073	8099	8112	8105	6647	8050	8071	8090	8043	8062	8067	8057	8052	8074	8098	8005	8062	8058	8092	8063	8082	8094	8097	8048	8098	8089	8073	8091	8075	8060
Alu	1315	8054	8040	7755	8080	8076	8080	8054	4102	3404	8057	8096	8059	8058	8074	8045	7611	1551	8056	8074	8101	8112	8106	6648	8051	8072	8091	8043	8061	8068	8059	8053	8073	8099	8005	8063	8059	8093	8064	8083	8095	8097	8048	8099	8090	8074	8092	8075	8061
Alu	1316	8051	8037	7753	8078	8070	8080	8050	4101	3402	8049	8094	8055	8054	8073	8043	7610	1551	8052	8073	8100	8111	8105	6647	8046	8070	8088	8041	8058	8067	8057	8051	8069	8094	8003	8057	8059	8092	8061	8080	8093	8095	8041	8098	8087	8072	8093	8076	8057
Alu	1317	8055	8042	7757	8080	8078	8082	8055	4104	3404	8057	8097	8061	8058	8076	8046	7611	1551	8058	8076	8103	8114	8108	6648	8052	8072	8091	8044	8062	8069	8060	8054	8075	8098	8005	8064	8061	8094	8065	8084	8094	8099	8044	8101	8091	8075	8094	8077	8060
Alu	1318	8056	8042	7757	8081	8079	8082	8056	4104	3405	8057	8097	8061	8059	8077	8046	7611	1551	8059	8077	8104	8115	8109	6648	8052	8072	8092	8044	8062	8069	8060	8054	8075	8099	8006	8064	8061	8095	8064	8085	8095	8100	8045	8101	8092	8076	8095	8077	8061
Alu	1319	8057	8043	7758	8081	8079	8083	8055	4104	3405	8058	8098	8061	8059	8078	8045	7612	1551	8060	8077	8105	8116	8110	6647	8052	8073	8093	8044	8062	8070	8061	8055	8076	8100	8006	8065	8061	8096	8065	8086	8096	8101	8046	8100	8093	8077	8095	8077	8062
Alu	1320	8058	8043	7758	8081	8080	8083	8055	4104	3407	8059	8098	8062	8060	8079	8045	7612	1551	8060	8077	8105	8116	8110	6644	8051	8074	8094	8043	8062	8071	8061	8055	8076	8103	8003	8064	8062	8097	8066	8087	8097	8102	8046	8100	8094	8075	8095	8078	8060
Alu	1321	8059	8044	7758	8082	8081	8084	8056	4106	3407	8059	8099	8063	8060	8080	8046	7610	1551	8061	8078	8105	8118	8109	6646	8053	8075	8093	8041	8062	8072	8060	8055	8077	8104	8003	8066	8063	8097	8067	8088	8097	8103	8047	8101	8094	8076	8097	8079	8062
Alu	1322	8058	8043	7755	8083	8081	8084	8055	4106	3406	8058	8100	8063	8060	8080	8046	7608	1552	8062	8077	8106	8119	8107	6645	8053	8075	8091	8039	8061	8071	8060	8053	8077	8105	8002	8066	8063	8096	8067	8089	8097	8103	8048	8102	8094	8075	8097	8080	8063
Alu	1323	8056	8043	7760	8078	8077	8082	8055	4103	3404	8058	8098	8060	8058	8078	8045	7605	1552	8062	8077	8104	8115	8107	6645	8048	8075	8090	8038	8057	8070	8056	8051	8075	8101	8002	8062	8058	8096	8065	8083	8093	8095	8045	8102	8091	8076	8092	8077	8062
Alu	1324	8058	8045	7764	8082	8082	8085	8054	4106	3407	8058	8101	8064	8061	8081	8046	7607	1552	8063	8079	8107	8119	8109	6644	8055	8076	8094	8041	8063	8072	8060	8053	8078	8106	8001	8067	8064	8098	8068	8089	8098	8103	8049	8104	8095	8077	8099	8081	8063
Alu	1325	8059	8045	7764	8082	8082	8086	8054	4107	3405	8059	8102	8064	8061	8081	8046	7607	1552	8063	8079	8108	8120	8110	6644	8055	8076	8094	8041	8063	8073	8059	8054	8078	8107	8002	8067	8063	8098	8067	8090	8098	8103	8049	8105	8095	8073	8099	8081	8063
Alu	1326	8060	8043	7764	8082	8083	8085	8055	4107	3405	8058	8102	8063	8062	8082	8044	7605	1551	8063	8080	8108	8121	8111	6645	8056	8076	8094	8040	8064	8072	8059	8054	8077	8107	8000	8068	8064	8097	8068	8089	8099	8103	8048	8106	8096	8073	8099	8081	8063
Alu	1327	8058	8037	7765	8081	8083	8083	8054	4106	3403	8058	8100	8062	8061	8082	8042	7600	1551	8062	8079	8106	8119	8109	6644	8056	8076	8094	8039	8063	8072	8058	8055	8078	8107	7999	8066	8064	8096	8068	8088	8096	8103	8048	8107	8095	8074	8100	8080	8061
Alu	1328	8058	8036	7765	8081	8084	8086	8054	4106	3403	8057	8100	8063	8064	8082	8040	7598	1552	8061	8079	8107	8117	8111	6642	8053	8074	8095	8041	8064	8072	8060	8051	8077	8108	7996	8065	8064	8097	8068	8089	8095	8101	8048	8108	8092	8075	8101	8080	8060
Alu	1329	8057	8035	7766	8081	8085	8086	8055	4106	3403	8058	8101	8064	8065	8081	8042	7597	1552	8061	8080	8108	8119	8111	6643	8055	8073	8096	8041	8065	8071	8060	8050	8077	8108	7997	8066	8065	8097	8067	8089	8095	8101	8049	8109	8093	8076	8101	8080	8061
Alu	1330	8056	8036	7767	8078	8086	8085	8056	4106	3403	8058	8101	8063	8064	8082	8043	7597	1552	8062	8081	8109	8120	8110	6642	8055	8074	8097	8041	8066	8072	8060	8051	8079	8108	7998	8067	8066	8095	8068	8090	8095	8101	8048	8108	8094	8075	8102	8080	8061
Alu	1331	8056	8034	7767	8077	8086	8085	8053	4105	3403	8060	8102	8063	8065	8083	8043	7598	1551	8062	8082	8108	8121	8111	6642	8054	8073	8095	8041	8066	8072	8061	8052	8080	8109	7996	8068	8067	8095	8068	8090	8096	8101	8049	8108	8093	8076	8102	8079	8061
Alu	1332	8057	8036	7768	8078	8087	8086	8054	4105	3402	8059	8103	8064	8064	8084	8039	7599	1553	8063	8083	8109	8121	8112	6643	8054	8074	8096	8040	8067	8070	8062	8052	8080	8110	7996	8069	8068	8096	8067	8090	8096	8102	8050	8108	8093	8076	8103	8080	8062
Alu	1333	8058	8037	7770	8078	8086	8086	8053	4106	3402	8060	8103	8065	8065	8084	8039	7598	1552	8063	8083	8110	8122	8113	6642	8054	8074	8097	8039	8066	8070	8063	8053	8079	8110	7998	8069	8069	8097	8069	8091	8095	8102	8051	8108	8092	8078	8103	8081	8062
Alu	1334	8053	8035	7768	8077	8085	8085	8054	4107	3401	8060	8102	8064	8061	8085	8037	7597	1553	8064	8083	8109	8123	8111	6641	8054	8074	8096	8035	8067	8072	8062	8054	8081	8109	7998	8069	8067	8097	8069	8087	8097	8102	8051	8107	8094	8078	8101	8080	8063
Alu	1335	8058	8037	7767	8079	8087	8088	8055	4106	3401	8060	8105	8065	8064	8087	8042	7599	1553	8065	8082	8112	8123	8113	6642	8056	8075	8098	8038	8068	8073	8062	8055	8081	8112	7998	8070	8070	8099	8069	8093	8097	8103	8051	8111	8094	8079	8105	8082	8065
Alu	1336	8032	8015	7750	8062	8073	8067	8044	4097	3392	8039	8086	8047	8041	8072	8016	7578	1551	8041	8060	8090	8101	8087	6624	8040	8047	8075	8018	8053	8052	8036	8033	8061	8098	7980	8056	8049	8079	8050	8072	8077	8085	8023	8089	8072	8058	8088	8061	8052
Alu	1337	8056	8034	7769	8081	8087	8088	8056	4106	3396	8062	8105	8066	8064	8089	8038	7597	1553	8064	8079	8112	8125	8114	6646	8056	8074	8100	8038	8069	8075	8063	8056	8082	8114	7997	8071	8071	8101	8071	8095	8098	8105	8052	8111	8095	8077	8106	8081	8067
Alu	1338	8056	8028	7769	8081	8089	8086	8054	4107	3397	8061	8107	8067	8063	8090	8037	7597	1553	8066	8082	8113	8126	8115	6646	8058	8074	8100	8040	8070	8075	8063	8056	8084	8114	7995	8071	8071	8102	8070	8095	8099	8102	8052	8113	8094	8077	8106	8082	8068
Alu	1339	8057	8029	7770	8080	8087	8086	8053	4106	3397	8061	8107	8067	8064	8091	8038	7598	1553	8065	8083	8114	8127	8115	6646	8058	8074	8101	8040	8070	8076	8064	8057	8085	8115	7994	8072	8072	8103	8070	8095	8100	8103	8053	8113	8095	8078	8107	8083	8068
Alu	1340	8056	8030	7770	8080	8087	8087	8053	4105	3397	8061	8105	8066	8064	8092	8038	7596	1553	8064	8084	8114	8129	8115	6644	8058	8074	8100	8040	8070	8077	8063	8056	8084	8115	7995	8068	8071	8104	8070	8095	8101	8103	8052	8113	8094	8079	8108	8084	8069
Alu	1341	8053	8028	7768	8081	8087	8087	8053	4102	3397	8058	8104	8065	8063	8091	8037	7592	1552	8065	8082	8113	8130	8114	6642	8057	8072	8099	8036	8070	8075	8058	8055	8084	8114	7985	8068	8070	8101	8070	8095	8099	8103	8049	8113	8092	8078	8104	8083	8070
Alu	1342	8047	8012	7765	8075	8078	8081	8031	4097	3393	8051	8088	8049	8055	8081	8027	7573	1550	8047	8064	8107	8113	8102	6640	8043	8063	8096	8025	8061	8068	8050	8050	8070	8102	7975	8065	8059	8094	8064	8079	8091	8090	8042	8106	8089	8071	8102	8067	8061
Alu	1343	8055	8026	7769	8081	8087	8087	8054	4103	3396	8058	8105	8066	8062	8090	8037	7591	1552	8065	8082	8114	8130	8116	6642	8056	8075	8102	8036	8070	8076	8060	8055	8083	8114	7984	8068	8071	8103	8071	8096	8100	8103	8050	8113	8095	8077	8107	8085	8069
Alu	1344	8056	8026	7769	8082	8087	8086	8054	4103	3395	8059	8104	8066	8062	8091	8036	7590	1552	8063	8083	8116	8130	8114	6641	8057	8076	8102	8033	8070	8076	8060	8053	8084	8113	7982	8067	8073	8103	8071	8098	8098	8103	8050	8111	8095	8077	8105	8085	8070
Alu	1345	8040	8001	7753	8062	8065	8063	8032	4101	3379	8037	8086	8043	8044	8071	8017	7564	1548	7836	8060	8100	8112	8082	6628	8033	8050	8088	8018	8042	8053	8042	8035	8068	8087	7958	8047	8056	8080	8046	8078	8081	8080	8028	8098	8077	8056	8089	8063	8055
Alu	1346	8041	7999	7751	8063	8066	8067	8031	4100	3378	8038	8088	8044	8045	8070	8012	7562	1548	7838	8062	8099	8113	8084	6628	8034	8048	8089	8017	8044	8054	8042	8033	8070	8090	7958	8048	8056	8080	8045	8078	8083	8081	8028	8099	8077	8055	8091	8066	8056
Alu	1347	8057	8017	7761	8082	8090	8087	8054	4099	3391	8058	8107	8062	8060	8089	8025	7576	1551	8060	8084	8115	8132	8118	6632	8056	8074	8103	8029	8073	8077	8058	8048	8085	8115	7975	8065	8072	8102	8070	8097	8100	8103	8045	8111	8093	8075	8108	8086	8070
Alu	1348	8055	8018	7761	8083	8091	8087	8055	4099	3392	8058	8108	8060	8056	8089	8024	7575	1551	8060	8085	8115	8132	8117	6632	8056	8074	8104	8029	8073	8077	8058	8045	8085	8116	7976	8066	8071	8103	8071	8097	8100	8104	8043	8111	8094	8076	8108	8085	8071
Alu	1349	8054	8015	7759	8082	8091	8086	8054	4098	3391	8056	8107	8061	8052	8088	8014	7572	1550	8056	8083	8116	8132	8116	6629	8055	8073	8102	8024	8073	8077	8057	8042	8086	8117	7972	8064	8073	8104	8071	8095	8100	8104	8042	8110	8093	8073	8108	8086	8072
Alu	1350	8055	8015	7760	8083	8091	8086	8054	4098	3393	8057	8106	8060	8050	8087	8020	7570	1550	8057	8083	8116	8132	8117	6627	8056	8072	8103	8024	8073	8078	8056	8045	8086	8118	7973	8065	8074	8105	8072	8096	8101	8104	8044	8110	8093	8071	8109	8087	8071
Alu	1351	8055	8012	7759	8083	8091	8084	8052	4096	3389	8055	8107	8061	8047	8084	8020	7567	1550	8056	8083	8116	8131	8115	6622	8055	8073	8102	8023	8072	8078	8054	8041	8085	8117	7971	8066	8073	8106	8070	8090	8099	8103	8042	8110	8094	8070	8108	8087	8068
Alu	1352	8055	8012	7759	8081	8092	8085	8053	4096	3390	8057	8108	8061	8046	8083	8018	7570	1550	8053	8084	8114	8131	8117	6620	8054	8071	8102	8024	8073	8078	8055	8043	8086	8118	7973	8066	8073	8106	8069	8092	8099	8104	8041	8111	8094	8071	8107	8088	8069
Alu	1353	8050	8009	7759	8072	8088	8075	8047	4096	3385	8052	8099	8052	8045	8080	8014	7567	1549	8047	8074	8109	8123	8114	6621	8050	8070	8099	8017	8071	8074	8052	8039	8085	8113	7967	8065	8065	8100	8062	8090	8096	8098	8039	8108	8091	8066	8100	8088	8066
Alu	1354	8055	8013	7759	8083	8093	8086	8054	4097	3390	8059	8107	8062	8050	8086	8020	7571	1550	8052	8086	8115	8132	8118	6623	8053	8069	8104	8025	8074	8079	8056	8045	8087	8119	7975	8067	8075	8104	8072	8094	8099	8103	8045	8111	8097	8073	8109	8090	8071
Alu	1355	8056	8013	7759	8083	8094	8086	8054	4097	3390	8059	8108	8062	8049	8086	8020	7573	1550	8053	8087	8116	8133	8118	6622	8054	8070	8104	8024	8074	8079	8057	8044	8088	8119	7974	8067	8076	8103	8073	8094	8099	8103	8044	8111	8097	8074	8110	8090	8072
Alu	1356	8055	8012	7758	8084	8094	8086	8053	4097	3391	8059	8108	8062	8047	8086	8019	7571	1549	8053	8086	8116	8134	8117	6620	8052	8070	8104	8022	8074	8079	8056	8043	8089	8119	7972	8066	8076	8102	8073	8094	8099	8104	8042	8111	8096	8073	8109	8091	8071
Alu	1357	8053	8008	7757	8083	8094	8087	8052	4097	3389	8059	8107	8063	8044	8086	8017	7570	1549	8053	8087	8117	8134	8117	6621	8053	8071	8105	8022	8072	8079	8056	8041	8089	8119	7972	8066	8077	8102	8073	8094	8099	8102	8041	8110	8096	8072	8109	8090	8071
Alu	1358	8054	8010	7759	8084	8095	8086	8054	4098	3390	8060	8107	8062	8043	8087	8015	7560	1549	8050	8086	8118	8134	8118	6618	8051	8073	8106	8021	8072	8078	8055	8041	8090	8120	7969	8067	8074	8103	8074	8094	8098	8103	8042	8109	8097	8074	8109	8091	8070
Alu	1359	8043	7998	7747	8063	8070	8073	8044	4087	3379	8039	8091	8048	8031	8073	7995	7547	1548	8040	8071	8101	8107	8099	6606	8034	8063	8091	8002	8061	8062	8032	8021	8074	8106	7954	8047	8055	8085	8050	8081	8086	8090	8027	8101	8082	8060	8088	8080	8049
Alu	1360	8056	8009	7757	8084	8095	8084	8053	4099	3391	8060	8108	8064	8042	8088	8014	7561	1549	8052	8089	8120	8134	8116	6619	8053	8073	8105	8023	8075	8078	8058	8041	8090	8121	7971	8068	8076	8105	8075	8095	8097	8105	8044	8111	8099	8076	8106	8092	8071
Alu	1361	8056	8008	7757	8084	8094	8087	8053	4098	3390	8061	8107	8064	8041	8089	8013	7560	1549	8050	8089	8120	8134	8116	6618	8053	8073	8107	8023	8075	8078	8058	8040	8089	8122	7970	8068	8075	8105	8074	8094	8096	8106	8043	8111	8099	8076	8106	8092	8070
Alu	1362	8056	8008	7757	8084	8094	8086	8053	4098	3389	8058	8108	8063	8040	8089	8010	7555	1549	8049	8089	8120	8133	8116	6614	8053	8072	8108	8022	8072	8075	8058	8039	8089	8121	7970	8067	8075	8105	8073	8095	8095	8106	8042	8111	8100	8075	8105	8092	8070
Alu	1363	8056	8007	7756	8082	8095	8086	8054	4098	3388	8057	8107	8062	8039	8087	8008	7556	1549	8049	8088	8120	8133	8115	6614	8053	8072	8109	8021	8071	8074	8057	8038	8090	8121	7970	8067	8074	8103	8073	8095	8096	8107	8041	8111	8098	8075	8105	8092	8070
Alu	1364	8053	8003	7751	8083	8095	8086	8054	4098	3388	8055	8106	8062	8035	8085	8003	7551	1548	8048	8088	8119	8133	8115	6612	8050	8071	8109	8017	8068	8072	8054	8038	8090	8122	7964	8067	8073	8104	8073	8095	8096	8105	8041	8110	8099	8076	8104	8092	8070
Alu	1365	8052	8001	7747	8078	8096	8085	8052	4093	3385	8055	8103	8061	8028	8082	7991	7536	1547	8043	8087	8119	8133	8114	6607	8046	8068	8107	8012	8063	8070	8049	8030	8089	8121	7961	8065	8068	8104	8071	8094	8097	8102	8035	8111	8097	8073	8101	8091	8070
Alu	1366	8052	8001	7744	8079	8095	8085	8050	4093	3383	8055	8104	8060	8025	8081	7992	7524	1547	8044	8087	8119	8134	8116	6602	8041	8065	8108	8008	8062	8069	8050	8028	8090	8119	7961	8063	8067	8104	8072	8093	8098	8103	8033	8112	8096	8073	8100	8090	8070
Alu	1367	8055	7998	7743	8078	8095	8085	8052	4093	3383	8056	8105	8056	8022	8080	7987	7523	1545	8035	8087	8118	8132	8116	6604	8039	8064	8110	8009	8063	8068	8048	8024	8091	8119	7956	8063	8067	8104	8072	8093	8095	8104	8031	8111	8095	8073	8100	8090	8070
Alu	1368	8053	7995	7742	8077	8094	8086	8051	4091	3382	8056	8105	8054	8018	8076	7977	7513	1545	8036	8086	8118	8132	8116	6599	8038	8062	8110	8009	8063	8069	8047	8026	8092	8119	7953	8062	8065	8104	8071	8094	8093	8104	8029	8111	8094	8072	8100	8089	8070
Alu	1369	8052	7992	7744	8080	8093	8086	8050	4091	3383	8056	8105	8055	8020	8076	7981	7517	1545	8035	8086	8117	8132	8116	6601	8039	8063	8110	8008	8063	8068	8048	8026	8092	8119	7951	8062	8062	8103	8072	8094	8093	8104	8031	8111	8092	8072	8101	8088	8071
Alu	1370	8052	7991	7743	8080	8094	8086	8050	4088	3382	8057	8104	8056	8017	8075	7980	7513	1545	8032	8085	8116	8132	8116	6598	8038	8064	8110	8006	8062	8067	8047	8022	8091	8120	7952	8062	8062	8102	8072	8095	8093	8102	8028	8110	8089	8069	8102	8088	8070
Alu	1371	8050	7991	7742	8081	8094	8085	8051	4090	3381	8056	8102	8056	8016	8072	7980	7513	1545	8035	8085	8116	8132	8115	6598	8039	8061	8110	8007	8063	8066	8047	8022	8092	8119	7951	8061	8059	8101	8073	8095	8093	8101	8026	8109	8088	8067	8102	8088	8069
Alu	1372	8052	7993	7743	8081	8094	8086	8052	4091	3381	8058	8102	8056	8017	8072	7981	7512	1545	8035	8085	8116	8132	8117	6597	8040	8060	8110	8007	8062	8066	8046	8019	8092	8120	7951	8061	8060	8102	8071	8095	8093	8100	8027	8110	8089	8067	8101	8085	8070
Alu	1373	8051	7993	7741	8082	8095	8086	8052	4091	3381	8058	8102	8056	8014	8073	7981	7508	1545	8033	8085	8115	8133	8116	6596	8040	8061	8109	8006	8061	8065	8046	8018	8092	8119	7950	8059	8057	8101	8070	8094	8093	8099	8027	8109	8089	8067	8101	8084	8071
Alu	1374	8047	7990	7740	8071	8094	8080	8046	4087	3381	8050	8101	8055	8010	8066	7976	7507	1544	8032	8071	8104	8129	8112	6591	8035	8051	8107	8005	8059	8060	8040	8014	8086	8112	7942	8054	8054	8101	8063	8091	8089	8098	8026	8108	8085	8066	8095	8083	8067
Alu	1375	8051	7995	7741	8083	8095	8087	8051	4091	3381	8059	8104	8057	8012	8074	7981	7509	1545	8035	8086	8113	8134	8115	6596	8040	8061	8111	8006	8063	8065	8047	8021	8091	8119	7947	8058	8058	8100	8069	8094	8094	8101	8027	8111	8089	8067	8100	8085	8073
Alu	1376	8049	7995	7741	8084	8095	8087	8052	4091	3381	8059	8103	8057	8011	8073	7981	7509	1545	8034	8086	8114	8134	8115	6596	8040	8060	8109	8007	8063	8065	8046	8020	8092	8119	7946	8057	8058	8100	8068	8094	8094	8101	8026	8111	8088	8067	8101	8085	8073
Alu	1377	8047	7996	7738	8084	8094	8086	8052	4091	3381	8058	8103	8057	8009	8072	7981	7505	1544	8034	8086	8114	8135	8115	6597	8039	8059	8108	8007	8063	8066	8045	8020	8091	8119	7946	8057	8055	8101	8068	8094	8095	8101	8025	8111	8088	8066	8100	8084	8072
Alu	1378	8045	7993	7736	8083	8093	8085	8050	4088	3376	8055	8102	8054	8001	8072	7978	7493	1542	8029	8086	8114	8136	8115	6596	8039	8053	8106	8003	8059	8066	8043	8017	8090	8118	7944	8054	8050	8097	8064	8092	8095	8102	8022	8108	8088	8067	8099	8084	8073
Alu	1379	8038	7979	7728	8068	8082	8075	8042	4086	3372	8041	8085	8043	7996	8058	7963	7478	1542	8018	8080	8102	8124	8105	6583	8031	8040	8093	7991	8043	8055	8026	8011	8080	8102	7937	8052	8039	8085	8057	8085	8082	8090	8010	8098	8076	8055	8088	8076	8062
Alu	1380	8044	7994	7732	8082	8093	8085	8050	4089	3375	8057	8104	8054	8004	8070	7974	7491	1542	8025	8088	8114	8137	8114	6590	8038	8053	8108	8001	8057	8066	8042	8015	8092	8118	7944	8053	8047	8095	8065	8093	8093	8099	8019	8105	8088	8066	8099	8083	8071
Alu	1381	8043	7993	7731	8081	8094	8085	8050	4089	3375	8057	8104	8053	8004	8070	7971	7490	1542	8025	8089	8114	8137	8114	6592	8038	8052	8108	7999	8056	8066	8041	8013	8092	8117	7944	8053	8045	8092	8065	8092	8093	8099	8019	8105	8088	8066	8100	8083	8069
Alu	1382	8043	7993	7729	8081	8095	8085	8049	4088	3374	8058	8104	8052	8000	8071	7970	7487	1542	8024	8088	8115	8138	8115	6591	8038	8052	8108	7997	8053	8067	8041	8013	8093	8118	7943	8053	8044	8092	8063	8092	8093	8100	8019	8105	8088	8066	8101	8080	8069
Alu	1383	8039	7985	7726	8078	8095	8084	8048	4085	3368	8056	8105	8048	7987	8068	7954	7467	1540	8013	8088	8116	8137	8115	6579	8032	8051	8108	7983	8052	8059	8040	8005	8092	8118	7934	8048	8042	8093	8063	8091	8091	8100	8014	8106	8087	8065	8100	8080	8069
Alu	1384	8039	7984	7721	8078	8095	8085	8048	4080	3365	8056	8106	8045	7979	8067	7949	7455	1541	8011	8089	8117	8137	8116	6573	8031	8051	8108	7976	8050	8059	8039	8002	8091	8118	7933	8046	8042	8094	8064	8090	8089	8100	8012	8106	8086	8066	8100	8081	8070
Alu	1385	8037	7983	7715	8079	8097	8085	8048	4074	3359	8055	8107	8039	7968	8066	7939	7436	1540	8006	8090	8118	8136	8116	6567	8022	8050	8110	7968	8049	8055	8034	7999	8091	8119	7930	8045	8039	8094	8063	8090	8090	8099	8009	8106	8084	8066	8100	8081	8069
Alu	1386	8037	7984	7716	8079	8098	8085	8048	4074	3359	8054	8108	8040	7968	8068	7939	7434	1539	8007	8090	8117	8135	8116	6566	8022	8050	8110	7967	8048	8054	8034	7999	8090	8118	7928	8044	8039	8094	8063	8090	8089	8099	8010	8103	8085	8067	8099	8080	8071
Alu	1387	8038	7982	7712	8079	8098	8086	8049	4072	3359	8054	8108	8040	7963	8067	7937	7421	1539	8006	8090	8119	8135	8117	6562	8020	8046	8108	7961	8047	8055	8032	7997	8089	8119	7931	8042	8039	8095	8064	8090	8089	8100	8009	8105	8085	8068	8099	8079	8071
Alu	1388	8035	7976	7701	8078	8098	8085	8048	4064	3352	8050	8108	8032	7952	8063	7924	7404	1538	7998	8089	8117	8136	8116	6549	8019	8042	8106	7951	8043	8054	8028	7988	8088	8119	7926	8042	8036	8095	8061	8089	8087	8099	7999	8106	8086	8069	8100	8078	8069
Alu	1389	8036	7975	7701	8078	8098	8085	8046	4059	3353	8048	8108	8029	7950	8063	7925	7395	1538	7999	8089	8118	8136	8116	6548	8017	8040	8107	7949	8044	8053	8028	7985	8087	8119	7924	8042	8034	8095	8063	8090	8087	8099	7997	8105	8086	8069	8100	8078	8068
Alu	1390	8035	7974	7700	8078	8098	8085	8047	4062	3354	8046	8106	8034	7948	8063	7926	7398	1538	7993	8088	8119	8136	8116	6548	8019	8040	8107	7949	8044	8053	8027	7982	8088	8120	7922	8043	8033	8094	8064	8091	8087	8099	7999	8104	8086	8070	8100	8077	8070
Alu	1391	8034	7972	7700	8078	8099	8086	8048	4062	3353	8045	8107	8034	7945	8064	7925	7398	1538	7992	8089	8119	8136	8117	6548	8018	8037	8107	7949	8043	8056	8026	7981	8088	8119	7922	8043	8033	8094	8065	8091	8087	8098	7999	8102	8084	8070	8100	8079	8070
Alu	1392	8009	7962	7682	8055	8070	8064	8016	4052	3341	8027	8083	8023	7927	8051	7903	7378	1530	7970	8069	8094	8109	8095	6535	7987	8025	8089	7937	8023	8036	8008	7960	8076	8093	7899	8024	8024	8080	8042	8069	8075	8083	7976	8083	8064	8047	8070	8061	8053
Alu	1393	8036	7976	7701	8077	8098	8087	8048	4062	3353	8045	8107	8031	7951	8065	7922	7398	1536	7994	8089	8120	8138	8117	6547	8019	8038	8105	7950	8044	8056	8028	7981	8088	8120	7921	8042	8036	8095	8061	8091	8088	8099	7998	8103	8084	8071	8099	8080	8069
Alu	1394	8034	7976	7701	8077	8098	8087	8048	4062	3353	8047	8109	8032	7951	8065	7923	7397	1538	7994	8089	8119	8138	8117	6547	8019	8037	8107	7948	8044	8055	8029	7982	8086	8120	7920	8043	8037	8094	8061	8089	8088	8098	7998	8104	8085	8071	8100	8080	8067
Alu	1395	8034	7976	7701	8075	8098	8087	8048	4062	3353	8047	8110	8032	7951	8063	7922	7396	1538	7993	8089	8119	8139	8117	6545	8019	8036	8106	7948	8044	8053	8029	7982	8085	8120	7920	8044	8035	8095	8060	8089	8087	8099	7998	8104	8083	8071	8100	8080	8066
Alu	1396	8034	7975	7700	8075	8098	8087	8048	4061	3352	8046	8110	8031	7949	8063	7920	7392	1538	7989	8088	8118	8139	8118	6542	8018	8035	8106	7947	8044	8053	8030	7979	8085	8120	7919	8043	8035	8095	8061	8090	8088	8099	7998	8105	8081	8071	8100	8081	8066
Alu	1397	8034	7971	7695	8076	8098	8087	8048	4053	3343	8045	8110	8027	7936	8062	7911	7372	1538	7979	8089	8118	8139	8117	6525	8015	8034	8107	7935	8043	8041	8029	7967	8084	8121	7911	8041	8034	8095	8058	8090	8088	8098	7996	8105	8081	8071	8100	8081	8065
Alu	1398	8026	7950	7684	8075	8094	8084	8046	4043	3332	8042	8107	8009	7901	8057	7889	7307	1535	7950	8088	8117	8138	8110	6485	7999	8030	8105	7910	8032	8027	8015	7935	8078	8116	7884	8034	8024	8092	8056	8089	8087	8095	7983	8100	8077	8068	8100	8077	8061
Alu	1399	8024	7950	7677	8075	8094	8083	8046	4044	3331	8042	8106	8005	7897	8059	7882	7299	1537	7947	8088	8116	8138	8112	6479	7998	8030	8104	7905	8033	8027	8011	7929	8079	8117	7883	8035	8024	8094	8057	8090	8087	8095	7981	8098	8078	8068	8099	8076	8061
Alu	1400	8024	7943	7661	8075	8091	8084	8044	4037	3323	8038	8105	7995	7871	8054	7860	7253	1534	7929	8088	8115	8138	8111	6459	7991	8022	8100	7884	8027	8018	8000	7913	8076	8117	7875	8022	8021	8092	8052	8085	8084	8096	7968	8097	8078	8066	8097	8075	8058
Alu	1401	8025	7942	7657	8071	8090	8080	8041	4038	3323	8037	8103	7992	7868	8053	7859	7248	1534	7925	8088	8115	8138	8112	6453	7989	8019	8098	7882	8022	8018	7997	7908	8074	8114	7867	8019	8022	8093	8046	8086	8081	8091	7965	8095	8071	8065	8093	8074	8054
Alu	1402	8022	7934	7646	8067	8089	8078	8036	4035	3316	8035	8098	7989	7860	8049	7850	7232	1533	7919	8086	8115	8137	8109	6435	7982	8015	8095	7872	8019	8013	7995	7901	8073	8112	7859	8016	8020	8090	8041	8084	8079	8090	7963	8091	8070	8063	8092	8072	8050
Alu	1403	8021	7933	7644	8068	8086	8078	8036	4031	3314	8034	8098	7979	7855	8046	7845	7220	1533	7913	8085	8114	8138	8109	6431	7981	8014	8095	7868	8016	8011	7996	7894	8071	8110	7856	8014	8017	8089	8041	8085	8078	8090	7960	8089	8070	8063	8092	8072	8050
Alu	1404	8002	7924	7641	8052	8073	8062	8013	4021	3308	8012	8089	7969	7848	8033	7832	7207	1531	7898	8073	8101	8122	8091	6426	7956	8000	8082	7852	7999	7994	7981	7881	8059	8097	7837	7999	8010	8074	8028	8074	8059	8074	7945	8069	8053	8042	8075	8059	8035
Alu	1405	8022	7940	7656	8068	8085	8078	8035	4027	3313	8034	8097	7978	7856	8047	7842	7216	1534	7909	8084	8116	8139	8110	6430	7979	8016	8096	7867	8016	8010	7991	7887	8072	8110	7851	8012	8018	8088	8042	8086	8075	8090	7963	8088	8068	8061	8092	8073	8048
Alu	1406	8018	7936	7653	8069	8084	8078	8035	4028	3312	8034	8098	7977	7854	8046	7843	7214	1535	7907	8086	8116	8140	8110	6425	7978	8017	8096	7866	8015	8011	7991	7884	8072	8110	7848	8012	8017	8089	8042	8086	8075	8089	7961	8089	8067	8060	8091	8073	8048
Alu	1407	8017	7935	7651	8070	8084	8078	8034	4026	3308	8033	8099	7980	7849	8046	7840	7200	1535	7904	8086	8117	8140	8109	6421	7983	8014	8095	7868	8015	8012	7993	7882	8074	8111	7844	8009	8017	8088	8043	8087	8074	8090	7966	8089	8067	8060	8092	8074	8048
Alu	1408	8012	7973	7650	8069	8085	8077	8030	4028	3311	8030	8099	7986	7837	8046	7831	7151	1737	7912	8087	8118	8139	8109	6418	7991	8003	8093	7867	8008	8008	7991	7897	8075	8107	7904	8004	8013	8088	8042	8085	8071	8091	7987	8087	8064	8059	8090	8074	8044
Alu	1409	8007	7957	7633	8069	8084	8078	8028	4020	3300	8028	8100	7975	7818	8045	7802	7121	1735	7896	8087	8118	8140	8109	6404	7986	7995	8092	7847	8005	8004	7987	7878	8075	8106	7893	8001	8003	8088	8041	8081	8070	8089	7974	8088	8063	8056	8090	8073	8040
Alu	1410	8005	7955	7631	8068	8083	8079	8026	4015	3300	8028	8099	7974	7813	8044	7797	7111	1735	7890	8087	8119	8140	8109	6396	7982	7995	8091	7847	8005	8005	7982	7876	8073	8106	7891	7999	8003	8088	8040	8080	8069	8089	7973	8088	8063	8055	8091	8071	8040
Alu	1411	7999	7943	7623	8064	8080	8076	8026	4007	3301	8028	8100	7967	7809	8043	7778	7085	1734	7888	8087	8120	8141	8108	6382	7981	7991	8088	7837	8002	8001	7974	7866	8074	8105	7881	7993	8001	8088	8036	8081	8068	8088	7973	8089	8062	8054	8089	8070	8037
Alu	1412	7999	7941	7622	8063	8081	8076	8026	4006	3301	8026	8101	7967	7807	8042	7772	7083	1734	7886	8087	8119	8139	8107	6380	7978	7990	8087	7834	8000	7998	7973	7863	8072	8103	7877	7993	8001	8088	8037	8081	8067	8087	7972	8089	8062	8053	8089	8069	8036
Alu	1413	7995	7934	7618	8062	8079	8075	8024	4005	3290	8024	8100	7962	7799	8039	7762	7072	1729	7881	8088	8119	8137	8105	6372	7973	7985	8085	7827	7998	7998	7971	7857	8070	8103	7869	7991	8000	8087	8038	8081	8067	8086	7966	8088	8060	8053	8089	8068	8036
Alu	1414	7991	7926	7612	8060	8070	8072	8018	4003	3290	8018	8096	7957	7796	8034	7750	7064	1727	7873	8082	8118	8137	8104	6364	7968	7980	8077	7821	7995	7991	7969	7851	8066	8098	7858	7984	7990	8081	8030	8078	8065	8082	7963	8083	8059	8049	8082	8067	8035
Alu	1415	7989	7916	7608	8060	8075	8075	8017	3995	3280	8020	8097	7948	7780	8036	7744	7045	1724	7864	8085	8117	8136	8102	6350	7965	7978	8081	7814	7993	7989	7965	7843	8069	8099	7855	7983	7992	8084	8036	8081	8067	8080	7961	8083	8059	8051	8084	8068	8031
Alu	1416	7970	7899	7592	8047	8059	8055	8000	3989	3271	8006	8083	7940	7764	8025	7725	7032	1720	7853	8068	8101	8117	8080	6331	7951	7960	8061	7794	7980	7977	7946	7822	8060	8080	7834	7966	7976	8073	8027	8062	8051	8065	7943	8067	8048	8032	8062	8050	8017
Alu	1417	7977	7896	7586	8043	8062	8056	7998	3986	3269	8005	8086	7941	7752	8028	7727	7026	1721	7846	8071	8106	8128	8082	6335	7953	7963	8072	7794	7977	7967	7946	7826	8053	8079	7830	7966	7979	8067	8014	8065	8056	8067	7947	8062	8042	8030	8063	8050	8017
Alu	1418	7978	7910	7584	8053	8071	8071	8011	3981	3268	8014	8095	7939	7751	8028	7722	7018	1718	7840	8083	8113	8131	8097	6325	7957	7968	8077	7792	7979	7973	7949	7830	8064	8095	7838	7975	7984	8077	8028	8075	8062	8068	7948	8071	8050	8041	8070	8063	8024
Alu	1419	7970	7895	7574	8038	8057	8066	8001	3974	3262	8003	8085	7933	7737	8022	7708	7008	1714	7826	8065	8102	8119	8086	6310	7943	7952	8064	7777	7972	7963	7933	7808	8049	8085	7814	7961	7973	8068	8013	8057	8045	8045	7937	8049	8028	8018	8049	8050	8019
Alu	1420	7954	7892	7568	8028	8040	8051	7978	3971	3251	7989	8069	7927	7728	8005	7699	7004	1709	7810	8065	8085	8090	8079	6292	7939	7940	8030	7767	7957	7944	7926	7792	8032	8079	7803	7945	7967	8055	7996	8048	8029	8035	7919	8027	8005	8001	8030	8035	8005
Alu	1421	7968	7892	7569	8037	8054	8061	7993	3962	3251	7992	8084	7920	7715	8001	7692	6985	1712	7808	8073	8095	8099	8081	6288	7947	7948	8051	7763	7959	7953	7923	7786	8047	8088	7799	7955	7974	8064	8007	8052	8037	8045	7923	8047	8014	8018	8038	8055	8015
Alu	1422	7945	7861	7552	7995	8023	8030	7969	3945	3242	7954	8041	7895	7688	7961	7661	6974	1704	7763	8038	8051	8064	8054	6270	7920	7922	7998	7734	7936	7925	7882	7755	8009	8061	7769	7918	7951	8044	7971	8024	7997	8007	7898	7999	7969	7976	7988	8033	7987
Alu	1423	7934	7835	7530	7980	7996	8007	7939	3936	3229	7922	8024	7876	7665	7940	7627	6947	1701	7738	8016	8038	8027	8028	6250	7905	7896	7968	7720	7907	7898	7850	7714	7970	8042	7738	7912	7945	8028	7955	8005	7979	7980	7867	7959	7938	7962	7947	8018	7977
Alu	1424	7901	7777	7496	7931	7945	7972	7901	3915	3208	7876	7964	7836	7624	7882	7580	6925	1687	7692	7966	7979	7960	7992	6213	7869	7842	7905	7678	7866	7846	7791	7654	7915	7988	7683	7865	7901	7973	7894	7960	7923	7914	7836	7893	7862	7889	7877	7958	7929
Alu	1425	7804	7687	7391	7804	7835	7853	7786	3862	3178	7761	7851	7753	7536	7748	7488	6880	1663	7555	7856	7868	7842	7867	6147	7762	7739	7780	7599	7736	7745	7691	7540	7784	7853	7571	7758	7791	7868	7762	7841	7803	7789	7744	7766	7723	7767	7732	7869	7829
Alu	1426	7685	7570	7289	7642	7688	7701	7624	3809	3139	7640	7703	7640	7429	7579	7371	6824	1638	7422	7703	7719	7695	7714	6062	7649	7593	7637	7458	7612	7593	7530	7416	7657	7663	7436	7602	7661	7741	7594	7693	7676	7610	7627	7581	7543	7608	7555	7741	7703
Alu	1427	7524	7407	7110	7396	7451	7454	7392	3753	3061	7444	7507	7474	7281	7264	7182	6804	1593	7190	7503	7489	7438	7508	5933	7367	7393	7322	7223	7374	7312	7223	7206	7415	7386	7194	7374	7473	7567	7321	7457	7456	7327	7407	7285	7245	7318	7238	7543	7477
Alu	1428	529	1316	2111	82	79	64	65	1236	1184	599	51	1247	2822	291	3059	5902	230	1923	83	57	81	60	3079	950	726	83	2109	627	721	691	2016	115	69	1258	559	580	69	81	69	65	73	1149	62	73	62	73	74	116
Alu	1429	516	1298	2097	71	71	54	57	1221	1178	587	35	1234	2810	279	3045	5883	228	1912	67	54	63	50	3056	931	715	70	2096	617	711	680	1998	101	54	1248	546	559	62	67	58	54	60	1140	51	62	47	60	63	110
Alu	1430	511	1290	2079	71	72	54	56	1206	1170	579	34	1225	2785	275	3016	5826	221	1891	67	54	62	49	3024	922	705	70	2074	612	706	671	1980	97	54	1243	542	552	61	66	58	54	60	1131	51	61	47	59	63	107
Alu	1431	513	1288	2074	71	72	54	56	1202	1168	576	34	1220	2778	275	3004	5811	220	1890	68	54	62	48	3013	919	704	72	2064	611	706	670	1974	96	54	1240	542	548	62	65	59	55	60	1131	50	61	47	61	63	108
Alu	1432	513	1287	2071	73	72	54	56	1202	1167	577	35	1216	2775	276	3000	5805	218	1889	68	54	64	48	3010	919	702	72	2064	611	705	669	1971	96	54	1239	542	548	61	65	60	54	61	1132	53	61	47	62	63	108
Alu	1433	514	1287	2068	74	73	54	56	1203	1167	577	35	1215	2773	276	2998	5799	217	1889	68	54	64	48	3012	918	701	72	2061	612	705	668	1971	96	54	1239	542	548	61	65	60	54	61	1132	53	61	48	64	63	108
Alu	1434	515	1287	2067	74	73	54	56	1202	1167	576	35	1214	2772	276	2997	5795	217	1889	69	54	64	50	3011	918	701	72	2060	612	705	668	1970	96	54	1239	542	548	60	67	60	55	61	1132	53	61	49	64	62	107
Alu	1435	511	1285	2060	74	73	54	56	1199	1162	575	36	1208	2765	275	2994	5768	198	1885	68	54	64	50	3000	915	700	72	2053	612	703	668	1959	96	54	1235	540	547	60	67	60	55	61	1132	53	61	48	64	61	106
Alu	1436	503	1274	2029	74	73	52	56	1186	1150	571	36	1198	2745	270	2976	5709	176	1867	68	55	64	49	2969	905	692	72	2043	608	694	659	1933	93	53	1221	533	541	61	62	60	55	60	1122	53	59	49	64	55	100
Alu	1437	489	1241	1981	77	74	53	55	1152	1119	561	36	1169	2673	258	2910	5488	17	1784	69	54	63	48	2906	882	672	72	1981	591	681	645	1884	89	53	1188	503	521	62	61	58	55	60	1092	55	61	50	65	55	81
Alu	1438	478	1205	1929	77	73	53	54	1124	1090	549	37	1140	2596	252	2805	5309	6	1724	68	56	64	46	2817	867	646	72	1909	579	661	632	1820	88	54	1152	487	502	63	61	58	54	60	1068	55	62	50	63	52	77
Alu	1439	478	1205	1928	76	73	53	55	1123	1089	549	37	1140	2596	252	2804	5318	25	1726	68	57	65	46	2819	867	645	73	1910	579	661	632	1821	88	54	1154	489	502	62	62	60	54	60	1069	55	64	50	63	52	78
Alu	1440	476	1205	1927	76	73	52	55	1121	1087	549	38	1137	2592	253	2799	5317	25	1725	68	57	66	47	2815	867	643	74	1907	579	661	633	1818	88	55	1155	489	502	63	63	60	54	62	1069	54	65	51	64	54	81
Alu	1441	467	1188	1892	78	73	50	56	1103	1074	538	38	1114	2549	245	2739	5244	110	1701	70	57	64	47	2757	845	630	74	1860	568	649	623	1785	86	55	1135	488	487	63	65	61	53	64	1046	54	63	49	61	54	90
Alu	1442	464	1170	1871	78	73	48	54	1094	1067	533	37	1103	2532	244	2719	5200	111	1679	70	57	63	47	2728	835	623	74	1840	561	638	619	1759	84	56	1127	484	483	63	65	61	53	64	1038	56	64	48	62	54	91
Alu	1443	464	1173	1871	80	73	50	54	1094	1065	531	37	1103	2533	243	2716	5201	111	1681	70	59	64	48	2725	835	622	77	1841	562	635	618	1761	83	58	1128	484	484	65	65	61	53	67	1038	59	66	50	64	54	92
Alu	1444	463	1172	1860	80	75	50	54	1080	1061	530	37	1096	2509	244	2701	5172	111	1669	70	58	64	48	2707	827	618	77	1822	557	631	617	1752	83	58	1124	483	484	65	65	61	52	69	1035	59	65	49	65	54	92
Alu	1445	463	1163	1845	79	75	48	54	1072	1052	527	37	1089	2490	243	2674	5137	110	1652	70	58	63	48	2684	818	610	77	1809	555	627	611	1743	83	58	1116	482	483	65	64	61	53	69	1026	59	64	49	65	55	91
Alu	1446	465	1162	1845	79	74	49	55	1068	1051	526	37	1088	2488	244	2674	5133	111	1656	70	58	65	48	2681	816	609	79	1808	557	629	612	1742	86	59	1113	481	482	69	65	62	55	70	1026	59	64	49	64	58	91
Alu	1447	465	1163	1844	80	76	49	55	1069	1050	525	38	1088	2489	244	2674	5129	111	1656	71	58	67	49	2685	816	610	80	1806	557	629	611	1742	86	61	1113	481	482	69	65	62	55	70	1026	59	64	49	66	59	91
Alu	1448	465	1161	1844	80	76	49	54	1067	1046	523	38	1086	2485	244	2665	5116	111	1651	71	58	67	49	2679	813	608	80	1800	556	628	612	1739	86	61	1115	481	481	70	70	62	56	70	1024	59	64	48	67	59	92
Alu	1449	461	1142	1832	81	76	49	52	1058	1037	519	37	1072	2456	243	2640	5068	111	1636	72	58	68	49	2655	806	606	79	1787	551	625	607	1724	85	61	1102	479	478	70	70	62	56	72	1015	59	63	48	69	59	91
Alu	1450	453	1120	1806	81	74	49	52	1033	1022	510	36	1049	2412	234	2595	4999	111	1604	72	58	67	49	2613	790	597	79	1759	540	617	596	1694	82	61	1085	476	470	71	70	63	56	73	1000	58	62	47	69	59	89
Alu	1451	447	1107	1767	81	75	49	52	1011	1003	499	37	1031	2377	229	2551	4930	105	1575	72	57	67	49	2556	782	590	79	1717	538	607	590	1671	82	61	1064	468	460	70	69	64	54	73	977	57	61	47	69	59	89
Alu	1452	446	1102	1766	82	75	49	53	1007	997	493	37	1027	2357	229	2545	4878	14	1551	72	57	68	48	2547	779	587	79	1708	537	606	586	1663	82	60	1057	457	459	70	74	64	55	73	973	57	61	47	70	59	75
Alu	1453	439	1088	1742	83	75	49	52	988	984	489	36	1014	2335	226	2491	4823	108	1546	72	57	67	46	2500	762	582	78	1687	529	599	577	1635	82	62	1044	461	449	70	74	64	55	71	960	58	62	46	70	59	91
Alu	1454	440	1085	1737	83	74	49	52	985	977	488	36	1009	2324	224	2483	4800	106	1545	72	56	67	46	2485	760	580	78	1686	524	597	573	1625	81	62	1042	459	449	71	73	64	56	70	954	58	63	46	69	59	90
Alu	1455	437	1068	1714	83	74	49	54	970	962	479	36	989	2292	223	2450	4713	108	1526	71	57	67	46	2441	742	572	80	1658	515	586	567	1598	79	62	1020	455	435	71	73	64	57	71	940	58	63	47	69	58	89
Alu	1456	423	1030	1633	82	74	49	54	934	928	462	35	950	2179	214	2351	4505	108	1466	71	57	65	48	2335	706	544	80	1568	504	555	550	1524	74	61	970	427	425	69	74	65	57	72	905	58	63	47	67	57	90
Alu	1457	416	1020	1618	82	74	49	55	928	917	455	35	945	2165	214	2329	4459	108	1455	73	58	66	48	2323	701	540	80	1557	500	553	546	1510	75	61	956	423	423	68	74	64	56	74	898	58	63	47	68	56	90
Alu	1458	408	1001	1568	83	76	49	55	896	884	441	35	923	2105	211	2279	4353	108	1397	73	60	67	49	2246	677	525	80	1497	490	542	534	1458	71	61	929	406	416	68	74	64	56	74	869	59	61	47	70	53	87
Alu	1459	401	985	1529	83	77	49	57	879	864	430	36	900	2048	207	2233	4230	108	1373	71	58	67	48	2206	660	511	80	1469	476	532	517	1430	66	63	906	399	408	68	75	64	55	75	854	60	62	47	72	54	89
Alu	1460	399	977	1517	82	77	50	56	876	855	424	37	893	2036	206	2206	4189	108	1355	71	59	66	48	2185	651	507	82	1459	472	529	518	1412	65	67	893	394	406	69	77	66	54	79	846	60	63	49	74	56	89
Alu	1461	390	956	1473	81	79	52	58	855	825	409	39	872	1986	202	2149	4095	108	1334	74	60	66	48	2124	636	497	84	1430	461	512	506	1386	63	70	877	384	394	71	80	66	53	82	828	62	65	51	78	56	89
Alu	1462	386	951	1449	87	83	55	65	845	816	402	39	860	1962	205	2121	4045	108	1319	76	65	66	53	2090	631	492	89	1408	461	510	501	1366	63	74	871	385	387	71	86	68	53	88	828	67	68	53	80	62	93
Alu	1463	380	951	1442	93	89	63	71	844	811	403	41	855	1949	211	2114	4020	108	1306	77	70	70	57	2081	629	490	100	1400	467	512	506	1356	68	79	871	386	392	76	89	75	58	98	829	74	75	58	85	66	99
Alu	1464	386	960	1422	120	103	87	84	832	805	418	53	843	1943	233	2098	3985	108	1307	94	90	86	74	2057	627	489	128	1403	493	529	530	1358	79	105	869	395	397	90	116	97	81	126	845	107	100	84	110	87	110
Alu	1465	391	968	1412	137	119	100	105	825	790	422	61	844	1942	254	2079	3956	108	1303	109	110	98	79	2036	625	496	153	1391	503	539	540	1352	86	122	870	401	398	103	138	120	101	147	859	119	120	98	125	106	119
Alu	1466	448	1012	1398	230	181	173	186	822	792	492	103	869	1958	337	2065	3941	109	1322	181	208	224	151	2027	643	550	251	1437	593	595	621	1366	153	205	945	451	440	181	232	240	192	301	953	203	208	182	232	181	179
Alu	1467	502	1066	1413	281	245	229	251	830	799	543	149	898	1983	407	2070	3956	109	1341	223	271	298	217	2044	663	579	333	1470	670	623	694	1385	192	264	987	480	481	247	319	320	244	417	1022	266	266	246	288	253	235
Alu	1468	576	1147	1430	373	317	309	342	851	814	648	200	959	2038	481	2105	3996	109	1370	315	384	419	303	2088	695	635	453	1543	763	696	780	1427	246	362	1071	525	550	334	458	441	361	570	1139	359	367	353	387	357	304
Alu	1469	2272	2913	1902	2436	1929	2011	2251	1126	1041	2571	1382	1740	2999	2450	2781	5267	143	2088	2028	2628	3064	2222	2749	1311	2074	2812	2762	2908	2109	2860	2242	1801	2218	2610	1632	1886	2483	3050	3170	2522	3677	3567	2231	2196	2514	2659	2600	1847
Alu	1470	2316	2959	1904	2491	1968	2056	2295	1129	1049	2622	1411	1767	3016	2510	2796	5292	144	2107	2067	2687	3135	2282	2768	1323	2103	2877	2787	2958	2138	2915	2264	1840	2255	2653	1658	1915	2528	3118	3242	2586	3764	3643	2272	2247	2579	2714	2649	1894
Alu	1471	2326	2969	1909	2502	1977	2064	2310	1129	1049	2633	1420	1772	3019	2518	2798	5294	144	2108	2086	2703	3154	2292	2770	1326	2115	2890	2794	2974	2148	2927	2266	1848	2272	2662	1668	1920	2535	3138	3257	2605	3775	3658	2289	2255	2585	2724	2668	1899
Alu	1472	2331	2973	1904	2510	1980	2067	2319	1126	1047	2634	1424	1768	3011	2523	2791	5279	144	2101	2092	2717	3171	2297	2750	1326	2117	2898	2794	2983	2154	2934	2259	1851	2274	2660	1666	1919	2542	3145	3265	2612	3782	3661	2292	2258	2596	2729	2674	1905
Alu	1473	2298	2910	1796	2512	1981	2069	2322	1065	985	2598	1428	1701	2860	2507	2647	4958	138	2007	2093	2718	3174	2299	2573	1285	2081	2900	2698	2946	2117	2911	2168	1850	2273	2602	1639	1882	2541	3148	3265	2614	3786	3608	2298	2256	2604	2731	2674	1902
Alu	1474	2344	2952	1810	2580	2035	2122	2394	1068	992	2666	1474	1734	2891	2572	2670	4998	140	2023	2138	2790	3248	2350	2588	1303	2125	2969	2741	3019	2160	2965	2180	1900	2339	2648	1673	1925	2596	3212	3364	2686	3892	3676	2365	2323	2679	2809	2745	1959
Alu	1475	2361	2965	1787	2605	2055	2138	2420	1055	986	2685	1484	1729	2864	2590	2632	4941	139	2006	2158	2812	3287	2367	2562	1296	2135	2989	2723	3036	2164	2971	2170	1918	2368	2650	1683	1930	2621	3237	3392	2714	3926	3690	2383	2336	2709	2833	2780	1976
Alu	1476	2402	3003	1787	2672	2099	2183	2483	1044	984	2731	1520	1733	2863	2636	2624	4916	134	2009	2211	2865	3357	2416	2564	1304	2176	3057	2735	3080	2204	3021	2163	1961	2425	2690	1711	1947	2682	3301	3473	2760	4001	3744	2420	2394	2775	2885	2829	2009
Alu	1477	2470	3057	1795	2754	2155	2237	2535	1049	988	2790	1553	1748	2886	2707	2644	4948	134	2028	2260	2930	3452	2471	2582	1320	2218	3145	2770	3154	2247	3091	2182	2016	2483	2736	1736	1994	2751	3387	3570	2823	4115	3819	2479	2463	2857	2962	2911	2061
Alu	1478	2498	3082	1797	2785	2191	2271	2561	1059	988	2821	1574	1749	2890	2733	2647	4950	131	2027	2287	2968	3503	2516	2584	1333	2230	3179	2783	3188	2272	3108	2185	2042	2517	2764	1745	2008	2775	3437	3616	2861	4159	3848	2509	2500	2882	3002	2949	2081
Alu	1479	2551	3126	1785	2872	2249	2331	2646	1053	987	2893	1621	1768	2888	2795	2635	4913	128	2026	2346	3073	3605	2583	2576	1334	2270	3271	2792	3279	2322	3187	2174	2108	2580	2813	1775	2054	2840	3525	3699	2928	4271	3914	2561	2569	2976	3088	3025	2143
Alu	1480	2561	3136	1785	2883	2255	2341	2661	1053	989	2904	1630	1775	2886	2804	2642	4927	136	2029	2355	3090	3624	2593	2579	1337	2282	3284	2799	3290	2331	3203	2176	2114	2586	2823	1782	2064	2851	3538	3717	2945	4290	3930	2569	2577	2990	3101	3046	2178
Alu	1481	2573	3147	1783	2904	2269	2357	2674	1055	991	2916	1638	1777	2886	2817	2640	4932	136	2030	2368	3107	3646	2602	2575	1343	2289	3300	2802	3304	2342	3219	2177	2120	2597	2831	1790	2077	2869	3558	3734	2965	4316	3946	2582	2589	3006	3115	3062	2186
Alu	1482	2567	3123	1739	2913	2273	2358	2683	1028	963	2911	1640	1748	2813	2811	2575	4820	135	1991	2376	3116	3660	2607	2512	1326	2277	3301	2768	3289	2334	3206	2142	2124	2598	2822	1787	2072	2876	3564	3751	2973	4327	3927	2591	2597	3016	3126	3077	2187
Alu	1483	2597	3125	1715	2956	2298	2384	2715	1014	960	2935	1657	1746	2797	2837	2542	4761	136	1967	2409	3154	3708	2631	2490	1324	2289	3334	2764	3316	2357	3221	2124	2153	2629	2817	1795	2085	2909	3607	3793	3017	4378	3948	2627	2629	3058	3168	3112	2222
Alu	1484	2631	3146	1716	3003	2331	2427	2759	1015	966	2970	1675	1757	2809	2878	2538	4786	138	1985	2442	3200	3761	2669	2491	1343	2318	3388	2784	3355	2392	3260	2130	2178	2670	2844	1814	2113	2947	3656	3843	3054	4444	4002	2672	2671	3107	3223	3148	2265
Alu	1485	2641	3152	1697	3023	2344	2451	2774	999	962	2982	1688	1745	2770	2895	2503	4730	138	1963	2460	3220	3786	2682	2464	1334	2332	3416	2781	3376	2403	3271	2106	2191	2692	2850	1819	2123	2971	3685	3871	3087	4475	4010	2696	2687	3136	3247	3169	2279
Alu	1486	2646	3146	1661	3035	2354	2455	2783	978	937	2996	1692	1732	2736	2902	2461	4650	136	1939	2466	3228	3808	2695	2412	1326	2336	3426	2750	3374	2401	3276	2079	2201	2703	2831	1819	2124	2984	3706	3881	3100	4494	4002	2705	2702	3149	3260	3181	2281
Alu	1487	2654	3146	1634	3054	2362	2471	2792	957	923	2996	1701	1726	2714	2910	2411	4584	139	1919	2471	3243	3822	2705	2386	1319	2333	3449	2739	3384	2398	3275	2057	2207	2718	2828	1819	2130	2991	3725	3905	3112	4513	4003	2716	2718	3160	3282	3198	2288
Alu	1488	2680	3168	1610	3104	2396	2514	2840	943	907	3032	1729	1722	2701	2944	2390	4530	138	1918	2500	3285	3871	2730	2369	1316	2360	3497	2734	3424	2412	3304	2056	2242	2750	2861	1834	2146	3049	3772	3959	3149	4572	4038	2754	2766	3195	3338	3242	2321
Alu	1489	2675	3146	1559	3103	2399	2511	2841	913	883	3018	1727	1685	2656	2943	2336	4413	134	1871	2499	3290	3870	2730	2314	1294	2335	3496	2689	3410	2406	3293	2003	2246	2755	2837	1821	2136	3056	3770	3966	3154	4579	4011	2758	2767	3198	3343	3243	2323
Alu	1490	2708	3183	1560	3147	2439	2553	2902	908	875	3069	1765	1700	2668	2992	2342	4407	134	1875	2539	3345	3940	2772	2319	1304	2360	3544	2719	3455	2445	3339	2014	2287	2814	2871	1843	2163	3101	3826	4029	3225	4662	4070	2798	2815	3262	3395	3309	2365
Alu	1491	2704	3163	1509	3157	2443	2558	2906	885	849	3061	1769	1677	2599	2994	2271	4291	131	1838	2546	3356	3951	2772	2253	1286	2350	3551	2674	3449	2442	3333	1974	2291	2820	2849	1836	2162	3104	3833	4038	3230	4672	4052	2808	2816	3271	3403	3317	2365
Alu	1492	2789	3245	1529	3263	2516	2658	3004	899	861	3164	1820	1720	2659	3091	2314	4355	134	1881	2631	3473	4039	2861	2290	1317	2442	3700	2748	3562	2526	3434	2026	2371	2924	2946	1902	2219	3203	3969	4163	3350	4829	4173	2918	2924	3368	3527	3439	2447
Alu	1493	2797	3255	1527	3279	2525	2666	3017	897	862	3172	1824	1721	2655	3108	2313	4351	132	1877	2643	3478	4049	2871	2287	1321	2448	3726	2750	3569	2532	3444	2028	2377	2946	2955	1909	2226	3220	3983	4182	3367	4848	4188	2928	2931	3373	3540	3449	2455
Alu	1494	2789	3226	1484	3281	2526	2671	3018	866	835	3165	1824	1698	2606	3105	2253	4222	125	1838	2646	3483	4048	2869	2228	1308	2439	3730	2713	3569	2518	3431	1999	2379	2946	2934	1903	2222	3222	3985	4185	3372	4853	4166	2932	2935	3375	3541	3454	2460
Alu	1495	2861	3284	1488	3348	2595	2746	3083	870	844	3219	1863	1726	2622	3174	2262	4246	124	1858	2722	3576	4151	2936	2228	1331	2493	3807	2772	3642	2566	3493	2026	2445	3012	2977	1938	2266	3291	4065	4272	3432	4972	4244	2989	3002	3455	3628	3529	2514
Alu	1496	2869	3294	1469	3363	2603	2758	3100	861	843	3241	1871	1724	2595	3190	2231	4194	124	1847	2735	3598	4181	2949	2194	1332	2494	3819	2759	3660	2567	3493	2009	2464	3029	2978	1948	2271	3314	4084	4296	3450	5001	4264	3003	3017	3478	3649	3540	2521
Alu	1497	2932	3343	1442	3430	2685	2806	3178	851	818	3292	1910	1725	2592	3245	2188	4117	114	1830	2799	3692	4283	3021	2157	1337	2527	3900	2753	3718	2618	3546	1984	2531	3092	3002	1972	2318	3380	4166	4381	3513	5104	4325	3059	3087	3535	3725	3614	2559
Alu	1498	2946	3356	1436	3453	2698	2814	3205	850	817	3307	1922	1729	2596	3255	2182	4107	112	1841	2812	3706	4306	3042	2155	1339	2545	3919	2760	3749	2631	3563	1984	2541	3109	3018	1984	2325	3397	4189	4414	3532	5131	4350	3079	3110	3556	3743	3631	2578
Alu	1499	2965	3351	1417	3486	2716	2831	3221	835	804	3323	1937	1726	2577	3291	2159	4057	110	1828	2823	3741	4335	3054	2135	1332	2555	3956	2754	3765	2646	3571	1968	2569	3140	3031	1994	2337	3425	4219	4445	3557	5173	4367	3101	3143	3585	3763	3661	2595
Alu	1500	3048	3406	1411	3584	2802	2923	3309	827	801	3422	2004	1745	2576	3379	2147	4027	103	1834	2928	3855	4465	3146	2130	1352	2605	4073	2807	3874	2698	3669	1986	2649	3234	3096	2039	2391	3521	4333	4592	3676	5334	4501	3194	3236	3683	3914	3783	2655
Alu	1501	3087	3434	1407	3631	2831	2954	3342	826	800	3458	2024	1760	2598	3407	2164	4044	102	1842	2950	3891	4509	3171	2135	1361	2629	4106	2823	3915	2722	3705	2004	2679	3280	3124	2057	2418	3554	4376	4647	3718	5408	4542	3227	3272	3722	3961	3812	2677
Alu	1502	3099	3453	1399	3661	2851	2977	3366	825	802	3482	2032	1768	2606	3424	2165	4033	87	1848	2959	3920	4543	3192	2143	1361	2647	4152	2834	3935	2743	3722	2006	2700	3304	3146	2077	2427	3585	4416	4685	3744	5450	4582	3251	3300	3739	3982	3836	2699
Alu	1503	3130	3499	1400	3714	2894	3022	3439	831	804	3516	2082	1773	2621	3484	2169	4022	92	1858	3009	3994	4628	3246	2128	1374	2685	4224	2845	3999	2768	3783	2026	2741	3351	3180	2109	2455	3634	4478	4765	3816	5521	4648	3300	3345	3789	4049	3908	2762
Alu	1504	3145	3506	1394	3742	2910	3038	3453	830	803	3529	2098	1780	2620	3509	2168	4009	95	1860	3017	4018	4643	3267	2109	1383	2696	4244	2853	4017	2766	3792	2039	2763	3367	3191	2124	2465	3657	4510	4788	3837	5552	4664	3319	3362	3811	4070	3925	2794
Alu	1505	3141	3497	1367	3750	2917	3039	3458	821	785	3528	2101	1772	2593	3512	2135	3955	96	1841	3039	4023	4658	3272	2075	1374	2695	4247	2842	4018	2758	3792	2025	2767	3378	3186	2128	2458	3659	4521	4803	3850	5569	4658	3333	3373	3822	4083	3933	2806
Alu	1506	3186	3543	1373	3810	2963	3092	3499	826	782	3580	2132	1793	2598	3553	2142	3966	100	1855	3087	4091	4741	3320	2076	1381	2724	4307	2876	4076	2792	3849	2042	2801	3431	3211	2153	2494	3717	4578	4856	3901	5645	4732	3380	3410	3884	4130	3986	2849
Alu	1507	3189	3542	1353	3828	2977	3103	3509	815	766	3599	2138	1790	2568	3565	2103	3908	100	1843	3096	4116	4768	3340	2041	1379	2718	4331	2870	4089	2803	3853	2021	2822	3450	3222	2161	2497	3734	4604	4878	3922	5668	4741	3401	3430	3902	4149	4001	2869
Alu	1508	3185	3526	1327	3830	2981	3106	3510	790	743	3589	2138	1774	2502	3565	2055	3797	98	1818	3099	4116	4768	3343	1998	1365	2710	4332	2829	4084	2789	3845	1995	2821	3454	3207	2148	2492	3730	4604	4880	3921	5670	4728	3402	3432	3904	4155	4001	2869
Alu	1509	3185	3510	1319	3826	2979	3105	3512	792	742	3589	2138	1766	2495	3567	2051	3796	98	1816	3095	4116	4763	3337	1982	1365	2706	4330	2827	4079	2791	3844	1992	2822	3447	3196	2145	2495	3732	4604	4874	3917	5664	4724	3399	3428	3899	4155	3999	2869
Alu	1510	3184	3507	1316	3828	2980	3106	3510	788	734	3587	2138	1761	2494	3563	2037	3785	98	1813	3094	4115	4767	3341	1977	1366	2700	4332	2823	4077	2790	3844	1990	2822	3453	3195	2144	2494	3736	4606	4881	3920	5667	4727	3401	3429	3899	4152	4002	2866
Alu	1511	3099	3221	891	3824	2980	3105	3508	588	512	3472	2136	1498	1914	3521	1439	2682	98	1412	3094	4115	4767	3344	1421	1176	2574	4332	2401	3956	2622	3721	1592	2819	3453	2927	2034	2399	3737	4606	4878	3920	5670	4492	3400	3430	3895	4155	4001	2862
Alu	1512	3083	3210	847	3822	2979	3103	3507	548	478	3463	2134	1476	1873	3519	1337	2508	96	1388	3092	4107	4766	3342	1343	1160	2565	4328	2367	3948	2609	3719	1571	2814	3448	2914	2028	2392	3736	4601	4873	3918	5665	4456	3394	3428	3890	4154	4001	2858
Alu	1513	3578	3708	1014	4471	3450	3598	4033	634	568	4030	2488	1686	2194	4043	1522	2879	107	1630	3591	4767	5541	3885	1538	1351	2975	5001	2795	4614	3027	4402	1831	3261	4025	3411	2366	2820	4374	5342	5663	4550	6604	5169	3916	4017	4571	4821	4604	3322
Alu	1514	3719	3841	1057	4658	3571	3746	4176	656	580	4181	2603	1758	2267	4191	1578	2983	116	1694	3725	4944	5734	4045	1597	1410	3074	5210	2903	4783	3155	4571	1902	3384	4181	3547	2467	2921	4532	5545	5906	4730	6871	5360	4073	4172	4744	4982	4794	3469
Alu	1515	4051	4153	1141	4998	3859	4067	4484	709	634	4545	2823	1898	2445	4529	1707	3247	127	1838	4014	5357	6176	4396	1712	1519	3299	5669	3154	5194	3427	4969	2058	3702	4523	3835	2630	3153	4893	5987	6348	5168	7410	5846	4386	4519	5137	5418	5204	3770
Alu	1516	4086	4214	1150	5051	3906	4128	4533	716	649	4609	2860	1917	2472	4586	1715	3252	107	1858	4062	5416	6261	4444	1720	1535	3339	5724	3192	5247	3473	5022	2076	3745	4576	3874	2655	3202	4944	6053	6411	5221	7507	5922	4432	4570	5196	5484	5256	3814
Alu	1517	4103	4239	1156	5072	3922	4149	4554	722	652	4634	2876	1923	2486	4603	1714	3265	107	1870	4083	5447	6284	4472	1728	1536	3354	5754	3214	5270	3485	5043	2086	3769	4608	3899	2665	3213	4967	6087	6451	5243	7557	5950	4456	4591	5225	5518	5291	3832
Alu	1518	4122	4259	1157	5101	3930	4175	4579	727	654	4665	2887	1929	2497	4632	1725	3281	107	1881	4102	5475	6321	4493	1738	1545	3378	5776	3229	5293	3507	5067	2103	3788	4628	3920	2683	3232	4990	6127	6483	5278	7600	5992	4481	4615	5251	5550	5315	3844
Alu	1519	4183	4311	1180	5184	3982	4234	4642	731	661	4736	2928	1947	2536	4683	1749	3320	109	1901	4146	5534	6408	4564	1764	1575	3427	5854	3274	5379	3565	5127	2125	3843	4703	3970	2720	3281	5063	6211	6589	5356	7712	6083	4547	4680	5331	5627	5384	3903
Alu	1520	4300	4415	1218	5341	4085	4371	4757	747	677	4853	3001	2010	2604	4789	1791	3408	112	1959	4257	5704	6607	4716	1821	1603	3501	6048	3348	5528	3653	5277	2196	3974	4851	4075	2779	3371	5190	6381	6777	5508	7944	6241	4676	4786	5502	5775	5510	4020
Alu	1521	4378	4488	1245	5417	4147	4444	4829	761	688	4936	3035	2059	2639	4866	1807	3452	111	1989	4315	5768	6713	4801	1853	1633	3563	6148	3392	5640	3702	5361	2241	4040	4949	4150	2820	3431	5279	6479	6870	5597	7987	6329	4757	4862	5588	5881	5610	4071
Alu	1522	4473	4594	1274	5521	4221	4525	4913	774	700	5033	3088	2092	2689	4970	1849	3525	115	2039	4407	5909	6835	4915	1889	1655	3635	6265	3449	5744	3772	5461	2291	4122	5046	4238	2887	3499	5374	6596	7021	5711	7977	6444	4843	4953	5692	5993	5736	4152
Alu	1523	4639	4752	1319	5699	4401	4693	5093	798	718	5208	3184	2157	2795	5133	1939	3675	122	2120	4556	6094	7075	5083	1967	1702	3775	6492	3578	5964	3921	5677	2381	4270	5229	4385	2993	3648	5574	6848	7319	5931	7990	6685	5006	5162	5887	6199	5939	4319
Alu	1524	4680	4803	1334	5764	4453	4732	5144	809	728	5265	3212	2170	2823	5191	1964	3718	123	2139	4606	6155	7156	5139	1988	1715	3818	6568	3619	6027	3974	5742	2415	4320	5290	4445	3030	3680	5627	6926	7397	5991	7999	6754	5068	5228	5946	6252	6011	4358
Alu	1525	4687	4817	1336	5772	4467	4738	5161	809	728	5278	3218	2173	2830	5206	1969	3728	123	2144	4615	6171	7176	5149	1991	1716	3829	6582	3620	6039	3984	5752	2417	4331	5303	4449	3038	3684	5634	6938	7418	6003	7995	6762	5086	5241	5957	6268	6025	4367
Alu	1526	4732	4878	1354	5824	4509	4787	5221	819	734	5331	3246	2200	2851	5254	1983	3766	126	2157	4667	6234	7243	5199	2016	1742	3859	6666	3670	6116	4035	5809	2441	4372	5366	4507	3083	3722	5696	7008	7503	6073	7997	6838	5133	5294	6028	6340	6084	4431
Alu	1527	4828	4966	1384	5940	4593	4883	5347	836	747	5437	3308	2246	2910	5349	2019	3846	128	2199	4771	6375	7416	5316	2056	1772	3933	6793	3745	6232	4118	5914	2480	4453	5484	4605	3147	3788	5829	7136	7655	6196	8003	6959	5245	5387	6145	6481	6206	4525
Alu	1528	4835	4975	1386	5953	4602	4894	5353	837	753	5447	3317	2247	2914	5362	2022	3857	128	2207	4780	6386	7433	5331	2059	1775	3936	6802	3751	6244	4127	5916	2485	4463	5493	4611	3149	3794	5840	7148	7676	6207	8005	6969	5256	5399	6159	6497	6213	4531
Alu	1529	4837	4977	1387	5955	4609	4900	5355	837	754	5446	3319	2247	2911	5363	2024	3858	128	2209	4784	6389	7445	5327	2060	1778	3941	6804	3753	6248	4134	5919	2484	4465	5495	4618	3153	3798	5844	7148	7684	6212	8002	6972	5257	5397	6158	6499	6215	4538
Alu	1530	4847	4994	1391	5975	4616	4908	5361	835	754	5459	3324	2256	2916	5373	2029	3868	128	2213	4798	6398	7461	5345	2064	1783	3952	6827	3762	6263	4148	5936	2489	4473	5511	4630	3165	3806	5860	7164	7690	6223	8002	6991	5273	5413	6176	6519	6225	4550
Alu	1531	4982	5111	1432	6127	4722	5052	5482	852	774	5597	3419	2312	2979	5518	2093	3970	131	2277	4905	6540	7613	5472	2119	1827	4059	7003	3870	6428	4256	6065	2572	4578	5651	4749	3262	3905	6000	7372	7886	6377	8007	7160	5389	5563	6338	6671	6376	4660
Alu	1532	5011	5148	1437	6170	4762	5076	5523	857	776	5637	3436	2329	3000	5572	2109	3997	132	2297	4936	6571	7676	5507	2130	1836	4102	7044	3903	6464	4294	6101	2597	4615	5697	4780	3293	3946	6034	7426	7944	6413	8006	7214	5428	5594	6376	6733	6415	4693
Alu	1533	5156	5275	1476	6337	4872	5214	5671	879	797	5786	3534	2386	3067	5695	2169	4087	132	2349	5047	6743	7877	5678	2166	1890	4196	7229	4010	6616	4426	6259	2671	4770	5857	4926	3383	4051	6216	7630	8000	6601	8009	7405	5564	5732	6545	6922	6582	4807
Alu	1534	5199	5308	1486	6383	4904	5255	5720	883	811	5811	3560	2397	3081	5746	2182	4119	134	2366	5089	6807	7936	5726	2185	1906	4228	7283	4037	6665	4465	6310	2694	4810	5900	4963	3413	4089	6270	7687	7999	6664	8010	7460	5614	5784	6608	6965	6628	4836
Alu	1535	5316	5408	1525	6495	5013	5369	5825	902	828	5939	3636	2436	3158	5856	2233	4198	134	2429	5180	6947	7998	5872	2232	1955	4331	7432	4127	6845	4591	6458	2766	4921	6012	5082	3494	4173	6411	7864	8000	6812	8012	7619	5744	5923	6778	7170	6787	4935
Alu	1536	5342	5433	1531	6525	5035	5397	5850	908	830	5964	3662	2448	3174	5881	2243	4225	134	2440	5209	6974	7999	5898	2236	1962	4357	7459	4154	6884	4610	6488	2785	4952	6043	5108	3506	4195	6448	7911	8002	6836	8012	7656	5775	5955	6817	7216	6814	4954
Alu	1537	5356	5443	1533	6536	5052	5410	5866	912	834	5975	3673	2452	3183	5898	2246	4229	133	2443	5217	6991	8000	5908	2243	1966	4362	7477	4160	6893	4616	6507	2793	4961	6057	5120	3515	4205	6461	7929	8003	6850	8011	7677	5789	5965	6830	7238	6830	4972
Alu	1538	5422	5490	1548	6620	5105	5463	5929	921	842	6031	3710	2477	3215	5949	2272	4280	134	2459	5274	7063	8000	5986	2265	1985	4401	7537	4203	6965	4659	6565	2825	5013	6109	5176	3550	4263	6530	8000	8003	6924	8010	7774	5857	6035	6921	7312	6888	5014
Alu	1539	5448	5510	1550	6641	5121	5480	5950	928	845	6065	3725	2484	3227	5965	2280	4298	134	2472	5294	7086	8000	6013	2272	1993	4414	7565	4214	6985	4674	6587	2839	5033	6132	5198	3562	4272	6565	7998	8003	6957	8012	7809	5882	6060	6943	7345	6923	5037
Alu	1540	5497	5554	1564	6712	5172	5532	6005	939	850	6137	3765	2505	3244	6011	2303	4338	136	2493	5336	7136	8000	6081	2299	2007	4456	7647	4262	7045	4707	6656	2881	5083	6187	5245	3592	4312	6633	7999	8003	7038	8009	7893	5922	6131	7025	7420	6994	5087
Alu	1541	5583	5645	1589	6814	5254	5611	6084	950	859	6221	3828	2534	3283	6084	2327	4398	142	2529	5397	7232	8003	6170	2329	2033	4513	7734	4317	7147	4773	6767	2927	5154	6261	5312	3648	4374	6735	8003	8006	7131	8013	7997	6011	6227	7133	7546	7090	5141
Alu	1542	5612	5673	1601	6837	5283	5632	6106	952	864	6239	3853	2545	3296	6102	2343	4409	142	2541	5421	7260	8000	6202	2336	2038	4542	7767	4336	7181	4790	6804	2943	5174	6280	5334	3662	4392	6756	8004	8006	7159	8011	7995	6039	6256	7177	7583	7131	5167
Alu	1543	5704	5762	1631	6928	5359	5708	6194	966	878	6317	3906	2574	3341	6163	2379	4484	143	2583	5478	7337	7999	6285	2366	2065	4596	7860	4389	7280	4858	6899	2994	5242	6361	5412	3713	4478	6849	7997	8006	7247	8011	7997	6133	6346	7293	7695	7250	5219
Alu	1544	5797	5836	1651	7042	5442	5797	6275	981	888	6403	3967	2600	3386	6246	2411	4548	146	2629	5545	7510	8003	6389	2395	2098	4670	7959	4463	7395	4911	6985	3049	5339	6456	5496	3765	4548	6955	8000	8006	7366	8014	8000	6218	6435	7401	7835	7362	5292
Alu	1545	5824	5877	1661	7094	5480	5847	6325	986	894	6451	4003	2617	3404	6285	2434	4573	147	2642	5572	7576	8003	6447	2422	2117	4703	7994	4496	7437	4937	7022	3070	5369	6496	5525	3787	4581	7009	8003	8010	7421	8017	8002	6262	6479	7456	7897	7423	5319
Alu	1546	5859	5913	1668	7139	5519	5878	6357	990	900	6480	4027	2631	3426	6315	2439	4593	147	2656	5595	7619	8005	6483	2434	2134	4724	7997	4534	7478	4962	7047	3081	5400	6524	5562	3809	4597	7044	8004	8011	7454	8021	8000	6293	6511	7500	7941	7463	5343
Alu	1547	5915	5958	1679	7201	5582	5933	6414	1000	911	6547	4065	2660	3465	6378	2469	4627	149	2680	5648	7693	8006	6565	2467	2155	4775	8000	4588	7554	5010	7121	3114	5455	6580	5608	3838	4644	7112	8007	8011	7536	8021	8001	6353	6565	7580	7999	7525	5392
Alu	1548	5950	5994	1693	7244	5624	5972	6446	1005	916	6573	4090	2675	3481	6402	2486	4650	150	2695	5680	7745	8005	6605	2476	2167	4795	7997	4615	7607	5029	7156	3130	5490	6618	5634	3853	4669	7149	8004	8011	7565	8020	8002	6388	6589	7629	7997	7566	5412
Alu	1549	5990	6062	1714	7292	5663	6016	6499	1014	920	6633	4136	2692	3505	6446	2512	4694	150	2708	5721	7808	7999	6661	2496	2184	4838	7997	4654	7676	5079	7219	3156	5541	6673	5697	3881	4712	7210	7999	8011	7622	8017	7999	6432	6652	7677	7996	7635	5448
Alu	1550	6077	6145	1739	7402	5771	6101	6591	1031	930	6723	4198	2729	3548	6525	2554	4776	152	2743	5801	7908	8002	6785	2540	2209	4907	7998	4715	7809	5154	7320	3200	5641	6770	5785	3931	4778	7323	8004	8015	7747	8023	8005	6524	6740	7783	8001	7753	5523
Alu	1551	6112	6182	1754	7445	5791	6133	6624	1034	933	6766	4232	2736	3567	6558	2571	4807	152	2767	5834	7957	7999	6827	2557	2220	4938	7997	4737	7843	5188	7357	3222	5674	6820	5817	3954	4797	7366	8002	8014	7799	8018	8002	6568	6781	7845	7999	7801	5551
Alu	1552	6283	6315	1799	7664	5952	6321	6792	1062	953	6953	4345	2799	3633	6662	2634	4915	154	2831	5946	7996	8010	6978	2616	2283	5056	8004	4850	8000	5311	7550	3304	5815	6977	5945	4037	4923	7536	8007	8017	7995	8022	8007	6722	6935	7995	8003	7989	5662
Alu	1553	6339	6354	1814	7733	6021	6379	6846	1070	967	7009	4387	2830	3667	6704	2656	4963	154	2855	5994	7999	8013	7048	2646	2300	5106	8005	4891	8001	5351	7609	3342	5866	7031	6013	4059	4976	7604	8010	8018	8000	8023	8006	6782	6987	8001	8001	7996	5716
Alu	1554	6420	6415	1825	7827	6084	6446	6912	1080	979	7070	4430	2847	3703	6758	2677	4998	155	2880	6045	7994	8012	7124	2670	2321	5167	8003	4939	7998	5404	7687	3384	5930	7095	6083	4093	5037	7672	8012	8020	8001	8022	8009	6859	7068	8000	7999	7998	5771
Alu	1555	6575	6553	1865	7997	6226	6600	7069	1108	999	7250	4519	2905	3768	6847	2737	5106	154	2936	6146	7998	8013	7297	2731	2363	5284	8005	5059	7997	5541	7891	3466	6065	7272	6250	4182	5155	7859	8010	8014	7998	8021	8009	6975	7245	8000	7999	8000	5879
Alu	1556	6754	6677	1909	7995	6384	6756	7211	1127	1015	7412	4604	2963	3832	6933	2790	5198	155	3009	6257	7998	8011	7463	2785	2409	5411	8006	5173	8000	5659	7996	3540	6200	7412	6415	4266	5267	7995	8014	8015	7995	8021	8010	7104	7382	8002	8004	7998	5968
Alu	1557	6878	6797	1941	8000	6505	6900	7341	1147	1036	7551	4701	3020	3882	7011	2843	5278	155	3064	6352	8001	8016	7637	2841	2457	5511	8009	5286	8003	5750	7997	3602	6316	7601	6555	4343	5361	7999	8017	8021	8003	8024	8014	7238	7524	7999	8008	8003	6057
Alu	1558	6920	6829	1950	8002	6527	6936	7375	1153	1038	7596	4720	3035	3895	7028	2861	5297	155	3081	6371	8005	8019	7674	2857	2469	5539	8009	5304	8004	5773	8002	3621	6344	7640	6580	4376	5386	8002	8018	8024	8006	8028	8015	7274	7557	8006	8009	8004	6086
Alu	1559	6935	6839	1955	8003	6543	6953	7384	1154	1038	7605	4728	3037	3900	7036	2862	5302	155	3086	6382	8006	8020	7688	2862	2474	5547	8010	5306	8005	5781	8003	3625	6349	7654	6592	4378	5395	8002	8019	8025	8007	8029	8016	7281	7563	8007	8010	8005	6095
Alu	1560	6957	6851	1958	8004	6561	6966	7398	1155	1038	7614	4733	3042	3906	7040	2870	5304	155	3095	6390	8006	8017	7707	2873	2476	5552	8011	5322	8004	5793	8004	3629	6361	7663	6602	4391	5402	8002	8018	8026	8007	8030	8017	7287	7571	8005	8011	8005	6102
Alu	1561	6990	6874	1970	8005	6578	7001	7426	1158	1038	7638	4748	3054	3914	7048	2879	5323	155	3104	6395	8006	8020	7742	2883	2481	5565	8011	5335	8006	5807	8005	3645	6395	7694	6624	4407	5419	8004	8019	8026	8006	8029	8018	7302	7602	8007	8012	8007	6122
Alu	1562	7002	6881	1971	8006	6585	7008	7428	1158	1038	7644	4750	3057	3914	7047	2883	5327	155	3108	6399	8006	8020	7750	2883	2481	5570	8011	5338	8006	5811	8006	3648	6397	7698	6633	4411	5424	8004	8020	8025	8007	8029	8018	7307	7605	8006	8012	8008	6125
Alu	1563	7015	6895	1974	8007	6598	7019	7434	1160	1037	7653	4761	3059	3918	7049	2887	5330	155	3114	6405	8007	8021	7764	2892	2487	5577	8012	5350	8008	5819	8006	3653	6406	7705	6648	4421	5435	8006	8021	8026	8008	8032	8019	7316	7621	8010	8014	8008	6132
Alu	1564	7044	6911	1980	8007	6627	7053	7456	1163	1039	7673	4773	3069	3925	7053	2900	5346	155	3125	6415	8006	8023	7798	2905	2495	5597	8010	5372	8008	5849	8004	3662	6434	7719	6671	4444	5455	8004	8020	8027	8006	8032	8020	7331	7641	8009	8014	8005	6154
Alu	1565	7061	6952	1986	8003	6661	7098	7521	1169	1059	7721	4818	3096	3965	7127	2908	5383	155	3137	6465	8007	8021	7826	2909	2509	5647	8009	5382	8004	5866	8004	3674	6456	7800	6700	4453	5473	8001	8019	8024	8005	8027	8018	7439	7711	8009	8010	8004	6192
Alu	1566	7111	7006	1995	8005	6693	7144	7577	1175	1059	7760	4854	3114	3980	7148	2930	5409	156	3157	6484	8005	8024	7873	2929	2523	5679	8012	5423	8006	5896	8005	3699	6495	7863	6749	4478	5512	8005	8022	8025	8009	8035	8018	7501	7759	8013	8014	8007	6236
Alu	1567	7153	7044	2003	8007	6727	7179	7615	1180	1078	7792	4884	3126	3998	7192	2946	5435	156	3167	6518	8009	8026	7910	2933	2540	5723	8011	5445	8010	5922	8007	3718	6527	7925	6780	4497	5541	8007	8022	8027	8010	8035	8023	7564	7803	8013	8014	8006	6261
Alu	1568	7205	7105	2015	8004	6780	7235	7693	1187	1083	7842	4924	3151	4016	7213	2973	5460	156	3185	6540	8011	8024	7975	2948	2564	5774	8012	5494	8008	5951	8006	3740	6570	7986	6827	4540	5575	8007	8019	8023	8011	8036	8019	7653	7864	8010	8015	8009	6302
Alu	1569	7303	7193	2048	8008	6862	7341	7795	1202	1097	7945	5003	3181	4050	7248	3000	5520	156	3224	6580	8016	8027	7999	2980	2591	5870	8017	5573	8010	6011	8011	3792	6650	7996	6925	4605	5646	8009	8023	8029	8012	8035	8023	7777	7986	8015	8018	8010	6382
Alu	1570	7326	7213	2052	8013	6888	7372	7827	1205	1103	7971	5019	3193	4061	7256	3007	5531	156	3233	6598	8017	8029	8001	2992	2602	5888	8019	5597	8014	6033	8014	3800	6680	8000	6946	4622	5661	8012	8028	8033	8016	8039	8025	7813	7999	8017	8019	8014	6393
Alu	1571	7328	7215	2053	8014	6896	7378	7829	1206	1103	7981	5020	3196	4063	7256	3008	5532	156	3237	6599	8018	8029	8002	2993	2602	5889	8020	5599	8015	6035	8015	3804	6684	8002	6949	4623	5662	8013	8029	8034	8018	8040	8026	7816	8001	8018	8020	8016	6395
Alu	1572	7330	7217	2053	8010	6897	7383	7831	1206	1105	7982	5024	3198	4064	7255	3008	5531	156	3243	6600	8019	8029	8001	2993	2605	5900	8019	5609	8015	6036	8013	3809	6686	8002	6955	4623	5667	8008	8027	8035	8016	8040	8027	7824	8000	8018	8018	8015	6396
Alu	1573	7353	7230	2054	8009	6927	7396	7858	1209	1107	7996	5041	3204	4066	7255	3014	5535	156	3249	6608	8016	8030	8002	3004	2607	5919	8015	5626	8014	6047	8012	3823	6699	8000	6972	4634	5683	8010	8029	8035	8015	8039	8027	7848	8001	8017	8018	8014	6408
Alu	1574	7392	7254	2063	8014	6956	7429	7895	1214	1108	7999	5068	3214	4079	7270	3021	5549	155	3259	6623	8020	8031	8004	3015	2620	5952	8020	5648	8016	6074	8015	3844	6745	8003	7011	4658	5708	8013	8029	8037	8020	8043	8027	7893	8002	8018	8021	8017	6427
Alu	1575	7408	7266	2074	8018	6972	7446	7918	1216	1111	7994	5084	3217	4084	7272	3028	5560	155	3264	6633	8020	8033	8003	3021	2631	5965	8018	5668	8014	6086	8018	3846	6760	8000	7020	4664	5728	8014	8032	8037	8020	8044	8028	7919	8000	8019	8021	8019	6432
Alu	1576	7428	7273	2080	8018	6991	7471	7937	1218	1113	7999	5097	3222	4086	7272	3030	5572	155	3266	6635	8021	8032	8001	3026	2635	5987	8018	5680	8013	6104	8017	3857	6772	8005	7041	4679	5747	8014	8031	8036	8022	8044	8028	7942	8002	8021	8023	8019	6443
Alu	1577	7439	7287	2084	8014	7012	7492	7953	1221	1118	8000	5105	3227	4089	7267	3037	5577	157	3267	6630	8019	8030	7994	3031	2643	5993	8019	5688	8011	6117	8010	3871	6785	8003	7047	4687	5759	8009	8029	8038	8015	8045	8029	7966	8003	8018	8020	8014	6456
Alu	1578	7467	7402	2097	8009	7056	7538	7994	1238	1149	8001	5172	3298	4216	7568	3049	5672	191	3280	6862	8018	8027	7996	3045	2698	6036	8020	5725	8017	6196	8013	3894	6832	8001	7086	4765	5802	8012	8030	8037	8020	8042	8033	7988	8001	8016	8019	8014	6703
Alu	1579	7518	7473	2108	8018	7100	7581	7998	1248	1161	8003	5217	3340	4260	7682	3069	5717	198	3292	6950	8025	8033	7999	3059	2719	6083	8024	5769	8019	6245	8020	3909	6869	8005	7135	4807	5838	8017	8036	8041	8025	8048	8033	7997	8007	8022	8023	8022	6790
Alu	1580	7534	7521	2113	8017	7112	7605	7992	1255	1168	7998	5237	3360	4294	7790	3085	5756	199	3309	7023	8018	8034	7998	3065	2742	6100	8005	5786	8016	6272	8017	3912	6884	8005	7149	4838	5861	8013	8033	8035	8021	8043	8030	7997	8003	8018	8016	8016	6854
Alu	1581	7703	7746	2169	8020	7268	7794	7998	1273	1215	8005	5389	3474	4478	7996	3150	5921	226	3362	7307	8018	8032	8002	3123	2837	6240	8027	5923	8021	6419	8022	4007	7035	8008	7308	4950	5992	8020	8038	8043	8027	8049	8033	8000	8005	8026	8027	8023	7158
Alu	1582	7752	7812	2188	8024	7307	7835	8004	1289	1223	8009	5430	3503	4535	8001	3187	6012	233	3395	7406	8025	8038	8011	3170	2861	6278	8030	5969	8024	6481	8025	4037	7083	8011	7383	4986	6025	8025	8039	8045	8029	8051	8037	8003	8010	8029	8029	8027	7230
Alu	1583	7766	7831	2190	8016	7324	7844	7997	1292	1225	7999	5442	3513	4552	8000	3197	6043	237	3409	7430	8018	8031	8004	3183	2866	6284	8028	5984	8020	6502	8018	4051	7096	8005	7393	4997	6036	8022	8035	8038	8029	8045	8032	7999	8009	8025	8027	8024	7258
Alu	1584	7786	7857	2197	8026	7349	7871	8006	1297	1228	8011	5466	3527	4573	8003	3212	6068	237	3427	7469	8028	8040	8013	3194	2880	6305	8032	6004	8026	6521	8028	4076	7122	8013	7430	5010	6060	8027	8042	8047	8031	8052	8038	8005	8012	8030	8031	8029	7282
Alu	1585	7790	7859	2197	8027	7352	7879	8007	1298	1230	8012	5471	3527	4575	8004	3213	6073	237	3433	7480	8029	8041	8014	3194	2884	6308	8033	6006	8027	6523	8029	4077	7125	8014	7435	5013	6064	8028	8043	8048	8032	8053	8040	8006	8013	8031	8032	8030	7285
Alu	1586	7796	7868	2198	8028	7358	7887	8008	1300	1231	8013	5474	3529	4583	8005	3216	6081	237	3436	7484	8030	8042	8015	3195	2885	6315	8034	6007	8028	6526	8030	4080	7129	8015	7439	5013	6068	8029	8044	8049	8033	8054	8041	8007	8014	8032	8033	8031	7291
Alu	1587	7801	7873	2199	8029	7362	7896	8009	1300	1232	8013	5479	3532	4588	8006	3222	6084	237	3439	7491	8029	8043	8016	3200	2889	6317	8035	6013	8029	6529	8031	4086	7138	8016	7444	5018	6073	8030	8045	8050	8034	8056	8042	8007	8015	8033	8034	8032	7296
Alu	1588	7803	7877	2199	8027	7365	7898	8010	1300	1233	8014	5483	3535	4596	8005	3227	6093	238	3443	7499	8030	8043	8016	3202	2891	6322	8035	6017	8029	6532	8031	4087	7142	8015	7443	5023	6077	8030	8046	8050	8033	8056	8043	8007	8016	8033	8033	8032	7302
Alu	1589	7825	7901	2203	8027	7377	7918	8010	1305	1236	8015	5502	3548	4617	8006	3232	6114	242	3456	7529	8029	8045	8015	3208	2900	6340	8035	6029	8030	6546	8033	4090	7166	8016	7460	5038	6091	8030	8045	8051	8036	8056	8044	8008	8017	8034	8034	8032	7321
Alu	1590	7830	7915	2204	8029	7388	7925	8011	1306	1238	8016	5512	3552	4623	8009	3235	6130	243	3459	7545	8031	8046	8019	3216	2904	6348	8037	6040	8031	6552	8034	4095	7176	8017	7470	5042	6101	8031	8046	8052	8036	8056	8045	8009	8018	8036	8034	8034	7333
Alu	1591	7831	7920	2205	8028	7391	7925	8010	1307	1239	8017	5514	3552	4626	8010	3235	6133	243	3460	7552	8032	8047	8020	3220	2905	6353	8038	6043	8032	6553	8030	4095	7177	8017	7470	5044	6107	8031	8047	8053	8037	8057	8046	8008	8016	8037	8035	8034	7341
Alu	1592	7832	7927	2205	8028	7398	7937	8012	1307	1239	8018	5520	3555	4633	8010	3239	6140	243	3466	7565	8033	8048	8020	3223	2908	6363	8038	6048	8033	6555	8035	4104	7182	8018	7473	5049	6108	8032	8048	8053	8038	8058	8047	8009	8020	8037	8034	8035	7357
Alu	1593	7840	7942	2205	8030	7408	7949	8013	1311	1241	8019	5529	3557	4642	8010	3249	6147	243	3475	7575	8034	8049	8019	3230	2910	6373	8036	6049	8034	6565	8034	4106	7184	8020	7480	5054	6114	8033	8048	8054	8039	8059	8048	8010	8021	8039	8035	8036	7372
Alu	1594	7856	7967	2212	8032	7428	7964	8015	1314	1246	8019	5545	3566	4664	8011	3255	6162	243	3485	7601	8035	8050	8022	3243	2915	6387	8037	6064	8034	6589	8036	4116	7199	8020	7495	5060	6126	8034	8050	8055	8040	8060	8049	8009	8022	8040	8036	8037	7397
Alu	1595	7873	7980	2214	8033	7442	7979	8013	1318	1249	8021	5559	3573	4680	8013	3263	6184	246	3497	7616	8036	8051	8022	3256	2922	6402	8038	6073	8035	6598	8036	4125	7213	8022	7503	5072	6138	8035	8050	8054	8041	8059	8050	8010	8023	8041	8036	8038	7418
Alu	1596	7893	8000	2223	8032	7478	8000	8017	1324	1255	8022	5585	3588	4700	8013	3276	6209	246	3513	7658	8037	8052	8025	3269	2934	6425	8039	6092	8036	6610	8037	4139	7233	8023	7539	5087	6153	8036	8050	8056	8042	8062	8051	8014	8023	8042	8037	8039	7455
Alu	1597	7915	8000	2227	8035	7496	8001	8018	1327	1261	8022	5596	3594	4718	8014	3286	6229	248	3521	7676	8038	8052	8025	3275	2942	6441	8040	6110	8037	6625	8038	4149	7252	8024	7556	5094	6172	8037	8052	8057	8042	8063	8050	8013	8025	8043	8039	8040	7481
Alu	1598	7929	8002	2232	8036	7507	8002	8019	1328	1267	8024	5608	3601	4728	8015	3295	6254	250	3526	7704	8039	8053	8027	3280	2950	6454	8041	6121	8037	6636	8040	4156	7268	8025	7567	5104	6179	8038	8053	8058	8044	8064	8053	8016	8025	8044	8040	8041	7491
Alu	1599	7932	8003	2232	8035	7512	8002	8018	1330	1270	8025	5612	3600	4729	8016	3297	6261	250	3526	7708	8039	8054	8025	3285	2952	6453	8040	6123	8038	6639	8041	4161	7274	8026	7566	5105	6179	8037	8054	8058	8045	8064	8053	8017	8025	8044	8041	8041	7494
Alu	1600	7946	8003	2238	8038	7523	8002	8021	1331	1272	8026	5624	3608	4738	8017	3305	6272	251	3532	7726	8041	8055	8029	3288	2955	6458	8041	6134	8039	6655	8041	4166	7288	8026	7578	5109	6186	8038	8054	8060	8046	8066	8055	8017	8025	8046	8041	8043	7505
Alu	1601	7948	8002	2240	8038	7525	8003	8020	1331	1272	8025	5624	3612	4741	8018	3307	6274	252	3535	7729	8041	8055	8030	3289	2953	6462	8038	6135	8038	6660	8042	4169	7293	8026	7581	5111	6188	8039	8053	8061	8047	8065	8053	8017	8026	8046	8042	8044	7511
Alu	1602	7961	8002	2243	8039	7530	8002	8022	1332	1271	8028	5633	3614	4743	8019	3311	6290	253	3541	7732	8041	8055	8030	3295	2958	6470	8038	6139	8039	6671	8043	4175	7306	8027	7596	5118	6192	8040	8055	8062	8046	8068	8055	8019	8027	8046	8043	8043	7522
Alu	1603	7977	8005	2245	8041	7535	8006	8023	1334	1272	8028	5637	3617	4750	8020	3312	6292	253	3544	7741	8042	8057	8030	3295	2960	6478	8041	6149	8042	6683	8043	4179	7312	8029	7597	5121	6198	8041	8056	8063	8049	8069	8056	8019	8028	8048	8044	8045	7527
Alu	1604	7979	8005	2244	8041	7531	8006	8023	1334	1275	8026	5637	3617	4748	8021	3313	6292	252	3544	7741	8044	8057	8032	3296	2963	6481	8042	6152	8041	6684	8043	4179	7315	8029	7599	5123	6198	8042	8057	8064	8050	8068	8055	8019	8026	8049	8043	8046	7526
Alu	1605	7987	8004	2248	8036	7534	8001	8019	1336	1275	8024	5639	3621	4754	8018	3311	6299	254	3546	7752	8043	8053	8027	3300	2963	6484	8034	6151	8042	6690	8044	4182	7319	8024	7606	5128	6203	8041	8056	8062	8048	8070	8057	8017	8027	8049	8045	8045	7533
Alu	1606	7998	8008	2251	8042	7554	8010	8025	1337	1281	8029	5658	3632	4767	8023	3315	6311	254	3554	7771	8047	8060	8034	3305	2970	6501	8043	6171	8043	6701	8046	4185	7331	8031	7623	5135	6210	8044	8059	8066	8052	8072	8058	8019	8031	8051	8046	8049	7548
Alu	1607	7997	8006	2251	8042	7557	8009	8025	1337	1282	8028	5658	3634	4764	8023	3315	6311	254	3551	7769	8047	8060	8032	3304	2970	6499	8043	6169	8044	6699	8045	4186	7331	8032	7619	5136	6208	8042	8060	8067	8052	8073	8057	8017	8028	8052	8046	8048	7543
Alu	1608	8000	8007	2253	8042	7570	8011	8020	1339	1283	8032	5672	3638	4773	8021	3317	6325	255	3558	7788	8049	8061	8033	3306	2975	6516	8044	6177	8046	6710	8045	4195	7344	8032	7635	5146	6220	8045	8059	8067	8054	8074	8058	8018	8031	8052	8048	8050	7552
Alu	1609	8000	8007	2255	8042	7582	8012	8023	1340	1285	8029	5671	3641	4779	8024	3320	6330	255	3562	7798	8050	8062	8032	3309	2980	6530	8045	6187	8046	6713	8046	4200	7343	8031	7645	5155	6228	8045	8061	8068	8054	8072	8057	8020	8033	8051	8048	8051	7564
Alu	1610	8002	8010	2261	8043	7598	8014	8027	1340	1288	8034	5678	3647	4785	8025	3322	6341	255	3571	7811	8051	8063	8036	3315	2989	6541	8045	6197	8048	6733	8047	4204	7353	8033	7655	5165	6236	8047	8063	8070	8055	8075	8060	8020	8034	8054	8050	8052	7580
Alu	1611	8002	8009	2265	8044	7606	8015	8027	1341	1290	8034	5686	3652	4790	8025	3324	6351	256	3573	7824	8052	8064	8036	3321	2991	6552	8047	6203	8048	6739	8048	4207	7359	8033	7665	5169	6244	8048	8063	8070	8057	8076	8061	8021	8036	8055	8051	8052	7588
Alu	1612	8004	8011	2269	8044	7614	8016	8027	1344	1291	8036	5693	3659	4802	8024	3327	6365	256	3578	7830	8053	8065	8037	3327	2998	6557	8048	6216	8049	6751	8049	4212	7371	8034	7669	5175	6252	8049	8065	8072	8058	8077	8062	8023	8037	8055	8052	8054	7601
Alu	1613	8005	8010	2269	8044	7625	8016	8030	1346	1294	8036	5697	3664	4805	8027	3331	6371	256	3584	7838	8054	8066	8040	3333	3002	6567	8049	6220	8050	6759	8051	4220	7377	8035	7682	5179	6260	8049	8065	8073	8059	8078	8062	8025	8036	8056	8053	8055	7612
Alu	1614	8005	8012	2270	8045	7631	8018	8031	1347	1294	8037	5702	3667	4809	8028	3333	6379	257	3588	7846	8055	8067	8041	3338	3005	6571	8050	6228	8051	6770	8051	4223	7382	8036	7690	5185	6268	8051	8066	8074	8059	8078	8064	8025	8035	8056	8054	8056	7620
Alu	1615	8004	8013	2274	8046	7634	8018	8032	1349	1294	8036	5709	3671	4817	8029	3338	6393	257	3597	7863	8056	8067	8042	3342	3007	6583	8049	6233	8052	6776	8051	4225	7391	8038	7702	5192	6280	8051	8067	8075	8060	8080	8065	8025	8038	8059	8054	8057	7629
Alu	1616	8002	8012	2275	8046	7646	8018	8032	1350	1296	8037	5714	3676	4825	8030	3340	6404	257	3601	7873	8056	8068	8039	3346	3009	6601	8050	6237	8051	6784	8050	4229	7395	8036	7710	5202	6287	8050	8066	8076	8061	8081	8065	8026	8039	8059	8055	8056	7641
Alu	1617	8006	8013	2277	8045	7659	8019	8033	1352	1298	8040	5727	3686	4828	8031	3344	6416	257	3606	7889	8058	8069	8039	3347	3013	6610	8052	6248	8054	6793	8052	4238	7408	8038	7718	5209	6290	8051	8066	8077	8062	8082	8067	8028	8040	8061	8056	8058	7651
Alu	1618	8007	8015	2277	8047	7660	8020	8033	1355	1299	8041	5734	3687	4838	8031	3347	6420	257	3611	7901	8059	8070	8043	3349	3017	6617	8053	6253	8055	6802	8053	4239	7414	8040	7722	5213	6297	8052	8068	8078	8063	8083	8066	8028	8041	8062	8057	8059	7656
Alu	1619	8007	8016	2281	8048	7669	8022	8036	1357	1299	8040	5748	3697	4848	8032	3352	6434	258	3620	7917	8060	8071	8043	3357	3018	6632	8054	6268	8056	6811	8054	4246	7421	8042	7733	5223	6310	8054	8067	8078	8064	8084	8067	8028	8041	8063	8058	8060	7670
Alu	1620	8006	8017	2283	8048	7678	8023	8037	1359	1300	8043	5754	3699	4857	8034	3357	6439	258	3625	7934	8061	8071	8045	3362	3021	6638	8054	6275	8056	6820	8055	4246	7426	8042	7745	5231	6319	8055	8070	8079	8065	8083	8066	8030	8043	8064	8058	8061	7682
Alu	1621	8004	8011	2284	8047	7676	8018	8037	1358	1299	8042	5752	3699	4861	8031	3357	6442	258	3627	7937	8059	8071	8045	3361	3023	6638	8054	6275	8057	6819	8056	4245	7424	8039	7743	5232	6319	8056	8067	8078	8064	8083	8066	8028	8042	8063	8058	8059	7683
Alu	1622	8010	8017	2288	8051	7701	8025	8038	1361	1304	8045	5765	3709	4868	8036	3365	6464	261	3636	7950	8063	8074	8047	3374	3030	6658	8055	6283	8059	6834	8058	4256	7435	8045	7754	5246	6338	8057	8072	8081	8067	8086	8069	8030	8045	8065	8061	8063	7699
Alu	1623	8011	8019	2289	8052	7706	8024	8039	1361	1305	8045	5769	3711	4873	8035	3364	6470	261	3637	7954	8063	8074	8047	3376	3031	6660	8056	6284	8060	6839	8059	4260	7439	8046	7759	5247	6339	8057	8072	8082	8068	8087	8069	8033	8046	8066	8062	8064	7701
Alu	1624	8009	8019	2288	8053	7709	8025	8039	1361	1307	8046	5772	3715	4876	8033	3367	6480	262	3639	7964	8064	8076	8049	3382	3033	6665	8057	6288	8060	6843	8060	4264	7439	8047	7774	5252	6345	8058	8074	8083	8068	8089	8070	8033	8044	8063	8062	8065	7708
Alu	1625	8011	8017	2293	8053	7723	8026	8040	1365	1308	8047	5794	3723	4898	8037	3372	6494	263	3649	7983	8065	8077	8050	3388	3036	6679	8055	6299	8062	6864	8060	4270	7452	8047	7797	5259	6358	8057	8073	8082	8067	8088	8071	8032	8046	8067	8063	8066	7720
Alu	1626	8014	8021	2294	8055	7735	8026	8042	1366	1310	8049	5801	3726	4905	8039	3379	6500	263	3654	7990	8066	8078	8051	3389	3041	6688	8058	6307	8063	6872	8062	4276	7465	8048	7810	5265	6365	8059	8075	8084	8070	8090	8072	8036	8048	8068	8064	8067	7730
Alu	1627	8014	8020	2294	8055	7738	8027	8043	1366	1310	8050	5802	3726	4907	8040	3380	6502	263	3653	7993	8067	8079	8052	3389	3041	6688	8059	6309	8063	6875	8063	4278	7467	8049	7813	5266	6365	8061	8076	8085	8071	8089	8073	8037	8049	8069	8065	8068	7737
Alu	1628	8015	8021	2295	8056	7741	8026	8043	1366	1311	8051	5805	3727	4910	8040	3381	6501	263	3653	7996	8068	8080	8053	3389	3042	6689	8059	6310	8064	6879	8063	4280	7470	8050	7813	5268	6367	8062	8075	8086	8072	8088	8074	8038	8050	8070	8066	8069	7738
Alu	1629	8016	8023	2295	8057	7751	8028	8043	1367	1312	8052	5812	3730	4919	8039	3384	6508	264	3659	8000	8069	8081	8054	3391	3044	6696	8060	6313	8065	6885	8065	4281	7473	8051	7817	5275	6371	8063	8076	8087	8073	8091	8073	8039	8050	8071	8067	8069	7745
Alu	1630	8016	8024	2297	8058	7755	8027	8045	1368	1314	8053	5816	3733	4922	8041	3387	6516	266	3660	8000	8070	8081	8054	3396	3046	6702	8061	6314	8065	6889	8065	4287	7476	8052	7822	5275	6376	8064	8077	8087	8074	8090	8074	8040	8050	8071	8068	8071	7754
Alu	1631	8017	8025	2299	8059	7760	8028	8046	1369	1312	8051	5818	3735	4923	8042	3393	6517	266	3662	7999	8070	8082	8053	3398	3047	6703	8061	6316	8066	6890	8066	4289	7482	8052	7823	5277	6381	8065	8078	8088	8075	8091	8073	8041	8050	8073	8068	8070	7759
Alu	1632	8017	8026	2301	8060	7768	8029	8047	1370	1315	8054	5824	3741	4925	8043	3395	6525	266	3664	8002	8072	8083	8057	3399	3047	6705	8062	6326	8067	6894	8067	4292	7487	8053	7834	5281	6385	8066	8079	8089	8076	8091	8076	8041	8051	8074	8070	8073	7771
Alu	1633	8017	8026	2302	8061	7768	8030	8048	1370	1315	8054	5824	3741	4925	8044	3397	6528	266	3665	8002	8072	8084	8056	3400	3047	6706	8063	6326	8066	6897	8067	4292	7489	8054	7834	5284	6386	8066	8080	8090	8076	8091	8077	8041	8050	8073	8071	8073	7773
Alu	1634	8018	8024	2304	8062	7769	8030	8048	1372	1316	8054	5831	3747	4931	8044	3400	6533	266	3669	8004	8072	8084	8059	3402	3049	6709	8063	6332	8068	6905	8068	4298	7497	8054	7839	5288	6395	8065	8080	8090	8076	8092	8078	8041	8052	8075	8071	8072	7777
Alu	1635	8019	8026	2305	8063	7774	8032	8050	1372	1316	8056	5832	3746	4935	8045	3404	6537	267	3671	8005	8074	8086	8060	3410	3049	6712	8065	6333	8069	6909	8069	4306	7500	8055	7845	5291	6399	8068	8082	8092	8078	8093	8077	8044	8053	8076	8073	8075	7782
Alu	1636	8018	8026	2305	8062	7777	8032	8051	1372	1316	8057	5832	3746	4935	8045	3403	6539	267	3671	8006	8075	8087	8061	3412	3049	6712	8066	6334	8069	6910	8070	4304	7502	8054	7846	5292	6401	8069	8083	8092	8079	8094	8078	8045	8053	8076	8074	8075	7786
Alu	1637	8019	8026	2305	8063	7778	8034	8052	1373	1316	8058	5835	3748	4937	8046	3405	6539	267	3672	8007	8076	8088	8062	3415	3049	6714	8067	6334	8069	6911	8071	4306	7506	8056	7847	5291	6403	8070	8083	8093	8080	8095	8079	8046	8054	8076	8075	8076	7787
Alu	1638	8020	8027	2304	8064	7781	8034	8053	1373	1316	8059	5838	3749	4941	8046	3407	6540	267	3674	8008	8076	8089	8063	3415	3051	6717	8068	6338	8071	6912	8070	4306	7507	8056	7849	5293	6406	8069	8082	8095	8081	8095	8079	8044	8055	8078	8075	8077	7792
Alu	1639	8018	8025	2305	8060	7782	8027	8048	1372	1315	8057	5839	3744	4941	8047	3406	6539	267	3674	8006	8074	8083	8061	3414	3051	6717	8066	6338	8069	6912	8068	4306	7509	8055	7850	5295	6410	8065	8079	8090	8079	8092	8079	8042	8055	8075	8073	8072	7789
Alu	1640	8022	8029	2307	8066	7796	8036	8054	1373	1316	8061	5841	3751	4944	8048	3410	6550	267	3678	8008	8079	8091	8064	3417	3052	6727	8069	6340	8072	6918	8073	4309	7516	8059	7857	5297	6413	8071	8084	8097	8083	8098	8079	8046	8057	8080	8077	8078	7796
Alu	1641	8022	8030	2307	8067	7797	8037	8055	1373	1316	8061	5841	3753	4944	8047	3411	6551	267	3679	8008	8080	8092	8065	3417	3052	6728	8070	6341	8073	6918	8073	4309	7516	8059	7858	5298	6414	8072	8085	8097	8084	8099	8080	8047	8058	8081	8078	8079	7797
Alu	1642	8020	8030	2308	8068	7798	8036	8056	1373	1316	8061	5840	3754	4946	8046	3410	6551	267	3679	8009	8079	8088	8066	3418	3052	6728	8071	6342	8074	6919	8074	4309	7515	8060	7857	5298	6413	8073	8086	8096	8085	8100	8081	8048	8059	8081	8079	8080	7796
Alu	1643	8022	8031	2310	8069	7800	8037	8057	1373	1316	8062	5843	3755	4946	8047	3413	6553	267	3680	8010	8082	8094	8067	3418	3052	6729	8072	6342	8075	6920	8073	4311	7517	8061	7859	5298	6416	8074	8087	8099	8085	8100	8082	8049	8060	8082	8080	8080	7798
Alu	1644	8023	8029	2309	8070	7802	8037	8058	1372	1316	8062	5845	3756	4947	8047	3413	6552	267	3680	8010	8083	8093	8067	3419	3052	6729	8072	6343	8076	6920	8072	4313	7515	8061	7859	5300	6416	8075	8087	8098	8084	8100	8083	8047	8060	8082	8079	8081	7801
Alu	1645	8023	8030	2310	8071	7803	8038	8058	1372	1318	8064	5845	3755	4949	8048	3412	6552	267	3680	8012	8084	8096	8069	3419	3052	6730	8073	6345	8077	6921	8075	4316	7519	8062	7860	5302	6417	8076	8088	8099	8087	8102	8084	8051	8061	8084	8080	8082	7802
Alu	1646	8024	8031	2310	8072	7802	8039	8059	1372	1318	8064	5845	3756	4949	8048	3413	6552	267	3679	8012	8085	8097	8068	3419	3051	6731	8073	6344	8077	6921	8076	4317	7518	8063	7861	5302	6417	8076	8089	8099	8088	8103	8085	8051	8062	8085	8080	8082	7801
Alu	1647	8024	8031	2310	8073	7803	8039	8060	1372	1318	8065	5846	3757	4950	8048	3413	6552	267	3679	8013	8086	8098	8070	3420	3051	6732	8075	6346	8079	6919	8077	4319	7521	8063	7862	5302	6417	8077	8090	8100	8089	8102	8086	8052	8063	8086	8081	8082	7805
Alu	1648	8023	8030	2310	8073	7807	8035	8061	1372	1319	8065	5847	3758	4950	8046	3412	6551	267	3679	8014	8087	8098	8070	3420	3050	6732	8075	6345	8079	6919	8077	4320	7522	8062	7862	5303	6417	8077	8091	8100	8090	8102	8087	8053	8064	8087	8080	8083	7803
Alu	1649	8023	8030	2310	8075	7805	8038	8062	1372	1319	8066	5847	3758	4948	8046	3412	6550	267	3680	8014	8086	8099	8071	3420	3051	6734	8076	6346	8079	6921	8079	4319	7523	8062	7862	5303	6417	8077	8092	8101	8091	8103	8088	8054	8065	8086	8082	8084	7804
Alu	1650	8023	8032	2310	8076	7802	8038	8062	1372	1319	8065	5847	3758	4948	8045	3413	6552	267	3682	8014	8087	8100	8071	3420	3052	6738	8076	6347	8079	6922	8080	4319	7528	8062	7865	5303	6417	8078	8092	8102	8092	8104	8089	8054	8066	8086	8081	8084	7804
Alu	1651	8023	8032	2310	8077	7803	8039	8062	1372	1319	8065	5850	3758	4950	8047	3414	6552	267	3682	8015	8088	8101	8072	3421	3052	6739	8076	6349	8080	6921	8081	4318	7532	8063	7865	5305	6418	8079	8093	8102	8093	8105	8090	8055	8067	8086	8082	8085	7806
Alu	1652	8024	8033	2310	8078	7806	8040	8063	1372	1319	8067	5855	3758	4950	8047	3415	6552	267	3684	8015	8090	8102	8073	3423	3053	6741	8077	6349	8081	6922	8082	4320	7538	8064	7868	5308	6417	8080	8094	8102	8093	8106	8091	8056	8068	8088	8083	8086	7808
Alu	1653	8025	8033	2310	8077	7804	8040	8063	1372	1319	8067	5858	3759	4951	8045	3416	6554	267	3686	8016	8091	8101	8071	3423	3054	6744	8077	6351	8081	6922	8081	4323	7537	8065	7868	5310	6419	8081	8095	8103	8094	8107	8090	8055	8069	8088	8084	8086	7811
Alu	1654	8024	8031	2309	8077	7804	8041	8060	1371	1319	8067	5860	3760	4950	8047	3415	6553	267	3687	8013	8089	8100	8072	3424	3056	6744	8078	6352	8082	6922	8083	4320	7537	8066	7866	5309	6420	8077	8092	8103	8094	8105	8091	8058	8069	8087	8084	8086	7809
Alu	1655	8027	8033	2312	8079	7808	8042	8065	1372	1320	8070	5861	3760	4951	8050	3417	6554	267	3690	8018	8092	8105	8076	3425	3056	6748	8079	6353	8083	6922	8085	4324	7541	8067	7871	5312	6422	8083	8096	8105	8096	8109	8094	8059	8070	8089	8085	8087	7808
Alu	1656	8027	8033	2312	8080	7810	8042	8066	1372	1320	8070	5861	3760	4951	8050	3416	6554	267	3691	8018	8093	8105	8076	3424	3056	6749	8079	6353	8084	6924	8085	4324	7540	8068	7873	5313	6423	8084	8096	8106	8097	8110	8094	8057	8070	8089	8085	8087	7809
Alu	1657	8027	8034	2317	8081	7817	8043	8067	1373	1322	8071	5881	3765	4954	8050	3424	6559	269	3696	8018	8093	8105	8077	3424	3057	6756	8080	6356	8085	6927	8086	4329	7546	8069	7880	5317	6427	8085	8097	8107	8097	8108	8095	8058	8071	8090	8085	8088	7822
Alu	1658	8028	8035	2354	8082	7999	8044	8068	1401	1350	8071	6389	3949	5004	8051	3439	6596	314	3737	8018	8093	8106	8078	3515	3083	6823	8081	6399	8086	6991	8086	4391	7636	8069	8000	5381	6552	8085	8097	8108	8098	8108	8096	8059	8072	8091	8086	8088	7895
Alu	1659	8029	8035	8000	8083	8000	8045	8066	6186	4588	8072	8000	7999	8000	8052	7999	8000	8000	8000	8019	8092	8107	8079	8000	8000	7999	8082	7997	8086	7999	8086	7999	8000	8069	8000	8000	8000	8086	8098	8109	8099	8107	8097	8060	8072	8090	8087	8089	7999
[truncated: 7,021 more rows]
[truncated: 47 more columns]
