# Supplementary material for: Deep sampling and pooled amplicon sequencing reveals hidden genic variation in heterogeneous rye accessions
Source: BMC Genomics. 2020 Nov 30;21:845. doi: 10.1186/s12864-020-07240-3 (PMC7706248; doi:10.1186/s12864-020-07240-3)
Supplement: Supplementary file 7 — Additional file 7: Table S3. Number of polymorphic positions detected in common by three algorithms per gene. [file 12864_2020_7240_MOESM7_ESM.xlsx]

## Sheet: S3
Table S3: Number of polymorphic positions detected in common by three algorithms per gene
Gene	length analyzed [bp]	No. of polymorphic positions	Average distance between polymorphic positions [bp]	No. of predcted deleterious variatns	Average distance between predicted deleterious variatns[bp]
MATE1	4638	443	10.5	21	220.9
FBA	1049	126	8.3	14	74.9
GSP-1	506	48	10.5	11	46.0
PBF	1077	114	9.4	12	89.8
Sinb	456	18	25.3	3	152.0
TLP	973	121	8.0	13	74.8
Overall mean			12.0		109.7
