# Supplementary material for: Deep sampling and pooled amplicon sequencing reveals hidden genic variation in heterogeneous rye accessions
Source: BMC Genomics. 2020 Nov 30;21:845. doi: 10.1186/s12864-020-07240-3 (PMC7706248; doi:10.1186/s12864-020-07240-3)
Supplement: Supplementary file 14 — Additional file 14: Table S7. Correspondence between Illumina indexes and accession pools used in this study. [file 12864_2020_7240_MOESM14_ESM.xlsx]

## Sheet: S7
Table S7: Correspondence between Illumimna indexes and accession pools used in this study
Rye Pool	Illumina Index combination used			Index name	Sequence
A1	D501 D701			A701	ATCACGAC
A2	D501 D702			A702	ACAGTGGT
A3	D501 D703			A703	CAGATCCA
A4	D501 D704			A704	ACAAACGG
A5	D501 D705			A705	ACCCAGCA
A6	D501 D706			A706	AACCCCTC
A7	D501 D707			A707	CCCAACCT
A8	D501 D708			A708	CACCACAC
A9	D501 D709			A709	GAAACCCA
A10	D501 D710			A710	TGTGACCA
A11	D501 D711			A711	AGGGTCAA
A12	D501 D712			A712	AGGAGTGG
B2	D502 D702			A501	TGAACCTT
B3	D502 D703			A502	TGCTAAGT
B4	D502 D704			A503	TGTTCTCT
B5	D502 D705			A504	TAAGACAC
B6	D502 D706			A505	CTAATCGA
B7	D502 D707			A506	CTAGAACA
B8	D502 D708			A507	TAAGTTCC
B9	D502 D709			A508	TAGACCTA
B10	D502 D710
B11	D502 D711
B12	D502 D712
C1	D503 D701
C2	D503 D702
C3	D503 D703
C4	D503 D704
C5	D503 D705
C6	D503 D706
C7	D503 D707
C8	D503 D708
C9	D503 D709
C10	D503 D710
C11	D503 D711
C12	D503 D712
D1	D504 D701
D2	D504 D702
D3	D504 D703
D4	D504 D704
D5	D504 D705
D6	D504 D706
D7	D504 D707
D8	D504 D708
D9	D504 D709
D10	D504 D710
D11	D504 D711
D12	D504 D712
E1	D505 D701
E2	D505 D702
E3	D505 D703
E4	D505 D704
E5	D505 D705
E6	D505 D706
E7	D505 D707
E8	D505 D708
E9	D505 D709
E10	D505 D710
E11	D505 D711
E12	D505 D712
F1	D506 D701
F2	D506 D702
F3	D506 D703
F4	D506 D704
F5	D506 D705
F6	D506 D706
F7	D506 D707
F8	D506 D708
F9	D506 D709
F10	D506 D710
F11	D506 D711
F12	D506 D712
G1	D507 D701
G2	D507 D702
G3	D507 D703
G4	D507 D704
G5	D507 D705
G6	D507 D706
G7	D507 D707
G8	D507 D708
G9	D507 D709
G10	D507 D710
G11	D507 D711
G12	D507 D712
H1	D508 D701
H2	D508 D702
H3	D508 D703
H4	D508 D704
H5	D508 D705
H6	D508 D706
H7	D508 D707
H8	D508 D708
H9	D508 D709
H10	D508 D710
H11	D508 D711
H12	D508 D712
